# Supplementary material for: Comprehensive Functional Analysis of Escherichia coli Ribosomal RNA Methyltransferases
Source: Front Genet. 2020 Feb 27;11:97. doi: 10.3389/fgene.2020.00097 (PMC7056703; doi:10.3389/fgene.2020.00097)
Supplement: Supplementary file 2 [file Table_1.xlsx]

## Sheet: protein_t_test
Comprehensive functional analysis of Escherichia coli ribosomal RNA methyltransferases Philipp Pletnev, Ekaterina Guseva, Anna Zanina, Sergey Evfratov, Margarita Dzama, Vsevolod Treshin, Alexandra Pogorel’skaya, Ilya Osterman, Anna Golovina, Maria Rubtsova, Marina Serebryakova, Olga V. Pobeguts, Vadim M. Govorun, Alexey A. Bogdanov, Olga A. Dontsova and Petr V. Sergiev Supplementary table 1. Diff…
protein_id	ProteinName	GeneName	mutant	tested	pep_num	mean_wt	mean_mut	fc	p_value	bonf_p_value	benj_hoch_p_value
tr|U5LUC8|U5LUC8_ECOLI	Carbamoyl-phosphate synthase small chain	carA	drlmC	wtB_drlmC	1	17196.4	14703.3	0.855022	0.56828	1	0.922751
tr|U5LUC8|U5LUC8_ECOLI	Carbamoyl-phosphate synthase small chain	carA	drlmE	wtB_drlmE	3	16214.9	35843.3	2.21052	0.184247	1	0.425767
tr|U5LUF0|U5LUF0_ECOLI	RNA polymerase-associated protein RapA	rapA	drlmC	wtB_drlmC	3	9300.31	8772.39	0.943236	0.755548	1	0.944676
tr|U5LUF0|U5LUF0_ECOLI	RNA polymerase-associated protein RapA	rapA	drlmE	wtB_drlmE	3	11012.4	7418.43	0.673645	0.0627469	1	0.23144
tr|U5LUF0|U5LUF0_ECOLI	RNA polymerase-associated protein RapA	rapA	drlmF	wtB_drlmF	3	25164	22455.3	0.892357	0.522003	1	0.692366
tr|U5LUI2|U5LUI2_ECOLI	Cell division protein ftsA	ftsA	drlmC	wtB_drlmC	2	5041.27	4728.16	0.937891	0.733558	1	0.944676
tr|U5LUI2|U5LUI2_ECOLI	Cell division protein ftsA	ftsA	drlmE	wtB_drlmE	2	4377.12	5104.39	1.16615	0.296754	1	0.543105
tr|U5LUI2|U5LUI2_ECOLI	Cell division protein ftsA	ftsA	drlmF	wtB_drlmF	2	4347.18	4613.97	1.06137	0.722525	1	0.847982
tr|U5LUK6|U5LUK6_ECOLI	Dihydrolipoyl dehydrogenase	lpd	drlmC	wtB_drlmC	3	118572	109157	0.920591	0.591809	1	0.926707
tr|U5LUK6|U5LUK6_ECOLI	Dihydrolipoyl dehydrogenase	lpd	drlmE	wtB_drlmE	3	156485	189248	1.20937	0.290344	1	0.53341
tr|U5LUK6|U5LUK6_ECOLI	Dihydrolipoyl dehydrogenase	lpd	drlmF	wtB_drlmF	3	168179	122757	0.729915	0.1182	1	0.314519
tr|U5LUL0|U5LUL0_ECOLI	Spermidine synthase	speE	drlmC	wtB_drlmC	1	4499.77	3445.9	0.765795	0.156085	1	0.744344
tr|U5LUL7|U5LUL7_ECOLI	Carbonic anhydrase	can	drlmC	wtB_drlmC	1	4562.39	1985.76	0.435245	0.0860059	1	0.641581
tr|U5LUL7|U5LUL7_ECOLI	Carbonic anhydrase	can	drlmE	wtB_drlmE	1	5243.69	2640.42	0.503541	0.0971191	1	0.30437
tr|U5LUQ3|U5LUQ3_ECOLI	Iron-sulfur cluster insertion protein ErpA	erpA	drlmC	wtB_drlmC	1	7019.03	4988.88	0.710765	0.0628812	1	0.609071
tr|U5LUQ3|U5LUQ3_ECOLI	Iron-sulfur cluster insertion protein ErpA	erpA	drlmF	wtB_drlmF	1	5584.35	4133.21	0.740143	0.0725354	1	0.234034
tr|U5LUQ8|U5LUQ8_ECOLI	Serine endoprotease (Protease Do), membrane-associated	degP	drlmC	wtB_drlmC	3	90465.7	100761	1.11381	0.429858	1	0.885843
tr|U5LUQ8|U5LUQ8_ECOLI	Serine endoprotease (Protease Do), membrane-associated	degP	drlmE	wtB_drlmE	3	85663.4	70868.9	0.827295	0.159752	1	0.395765
tr|U5LUQ8|U5LUQ8_ECOLI	Serine endoprotease (Protease Do), membrane-associated	degP	drlmF	wtB_drlmF	3	82093.5	98617.2	1.20128	0.0376804	1	0.154734
tr|U5LUR4|U5LUR4_ECOLI	Methionine aminopeptidase	map	drlmC	wtB_drlmC	2	30276.5	28927.1	0.955431	0.441641	1	0.885843
tr|U5LUR4|U5LUR4_ECOLI	Methionine aminopeptidase	map	drlmE	wtB_drlmE	2	23781.4	27259	1.14623	0.0201052	1	0.119757
tr|U5LUR4|U5LUR4_ECOLI	Methionine aminopeptidase	map	drlmF	wtB_drlmF	3	23092.5	33857.1	1.46616	0.00435419	1	0.0447998
tr|U5LUS6|U5LUS6_ECOLI	Chaperone protein skp	skp	drlmC	wtB_drlmC	2	87184.7	103299	1.18483	0.0777498	1	0.636074
tr|U5LUS6|U5LUS6_ECOLI	Chaperone protein skp	skp	drlmE	wtB_drlmE	2	85921.5	121005	1.40832	0.02982	1	0.152114
tr|U5LUS6|U5LUS6_ECOLI	Chaperone protein skp	skp	drlmF	wtB_drlmF	2	87678	105366	1.20174	0.0717994	1	0.234034
tr|U5LUY7|U5LUY7_ECOLI	Lipoprotein involved with copper homeostasis and adhesion	nlpE	drlmC	wtB_drlmC	1	7051.73	9108.48	1.29167	0.144653	1	0.738043
tr|U5LUY7|U5LUY7_ECOLI	Lipoprotein involved with copper homeostasis and adhesion	nlpE	drlmE	wtB_drlmE	2	9504.04	8620.27	0.907011	0.11066	1	0.324331
tr|U5LUY7|U5LUY7_ECOLI	Lipoprotein involved with copper homeostasis and adhesion	nlpE	drlmF	wtB_drlmF	1	10400.2	9445.6	0.908211	0.476564	1	0.655718
tr|U5LUZ4|U5LUZ4_ECOLI	Lipoprotein	metQ	drlmC	wtB_drlmC	3	22601.5	25835.7	1.1431	0.192004	1	0.759469
tr|U5LUZ4|U5LUZ4_ECOLI	Lipoprotein	metQ	drlmE	wtB_drlmE	3	23836.7	30919.8	1.29715	0.000255462	0.244988	0.00874957
tr|U5LUZ4|U5LUZ4_ECOLI	Lipoprotein	metQ	drlmF	wtB_drlmF	3	27194.7	25603.6	0.94149	0.327056	1	0.531322
tr|U5LV25|U5LV25_ECOLI	Xanthine phosphoribosyltransferase	gpt	drlmC	wtB_drlmC	1	4588.56	2770.87	0.603864	0.425277	1	0.885843
tr|U5LV25|U5LV25_ECOLI	Xanthine phosphoribosyltransferase	gpt	drlmE	wtB_drlmE	1	3721.02	1948.17	0.523558	0.399153	1	0.621409
tr|U5LV25|U5LV25_ECOLI	Xanthine phosphoribosyltransferase	gpt	drlmF	wtB_drlmF	1	4187.67	2607.38	0.622633	0.442776	1	0.626433
tr|U5LV31|U5LV31_ECOLI	Gamma-glutamyl phosphate reductase	proA	drlmC	wtB_drlmC	3	18544.5	20470.7	1.10386	0.666469	1	0.937325
tr|U5LV31|U5LV31_ECOLI	Gamma-glutamyl phosphate reductase	proA	drlmE	wtB_drlmE	2	16091.4	13869.7	0.861932	0.455435	1	0.665797
tr|U5LV31|U5LV31_ECOLI	Gamma-glutamyl phosphate reductase	proA	drlmF	wtB_drlmF	3	14410.9	17466.9	1.21206	0.36593	1	0.564753
tr|U5LV94|U5LV94_ECOLI	Putative oxidoreductase, Zn-dependent and NAD(P)-binding protein	yahK	drlmC	wtB_drlmC	3	82597.6	81540.6	0.987202	0.909008	1	0.9805
tr|U5LV94|U5LV94_ECOLI	Putative oxidoreductase, Zn-dependent and NAD(P)-binding protein	yahK	drlmE	wtB_drlmE	3	86246.5	54519.5	0.632136	0.00158599	1	0.0253494
tr|U5LV94|U5LV94_ECOLI	Putative oxidoreductase, Zn-dependent and NAD(P)-binding protein	yahK	drlmF	wtB_drlmF	3	81091.6	65332.6	0.805665	0.128096	1	0.325697
tr|U5LVD9|U5LVD9_ECOLI	Conserved protein, PsiF family, pho regulon	psiF	drlmC	wtB_drlmC	1	1968.12	1853.11	0.941565	0.868129	1	0.971554
tr|U5LVD9|U5LVD9_ECOLI	Conserved protein, PsiF family, pho regulon	psiF	drlmE	wtB_drlmE	1	2134.19	1048.07	0.491084	0.246578	1	0.495938
tr|U5LVD9|U5LVD9_ECOLI	Conserved protein, PsiF family, pho regulon	psiF	drlmF	wtB_drlmF	1	2312.49	831.281	0.359474	0.119645	1	0.316912
tr|U5LVE2|U5LVE2_ECOLI	30S ribosomal protein S20	rpsT	drlmC	wtB_drlmC	3	253717	288852	1.13848	0.244441	1	0.794415
tr|U5LVE2|U5LVE2_ECOLI	30S ribosomal protein S20	rpsT	drlmE	wtB_drlmE	3	226885	228620	1.00765	0.911546	1	0.95538
tr|U5LVE2|U5LVE2_ECOLI	30S ribosomal protein S20	rpsT	drlmF	wtB_drlmF	3	242623	290836	1.19872	0.13026	1	0.327773
tr|U5LVE7|U5LVE7_ECOLI	Peptidyl-prolyl cis-trans isomerase	fkpB	drlmC	wtB_drlmC	1	12471.5	13202.6	1.05862	0.539039	1	0.916754
tr|U5LVE7|U5LVE7_ECOLI	Peptidyl-prolyl cis-trans isomerase	fkpB	drlmE	wtB_drlmE	1	11790.8	12764.1	1.08254	0.548922	1	0.738124
tr|U5LVE7|U5LVE7_ECOLI	Peptidyl-prolyl cis-trans isomerase	fkpB	drlmF	wtB_drlmF	1	11335.2	11714.6	1.03348	0.706747	1	0.840113
tr|U5LVF2|U5LVF2_ECOLI	Carbamoyl-phosphate synthase large chain	carB	drlmE	wtB_drlmE	2	3613.05	9318.15	2.57903	0.190782	1	0.431509
tr|U5LVF7|U5LVF7_ECOLI	Nucleoside channel, receptor of phage T6 and colicin K	tsx	drlmC	wtB_drlmC	1	33889.2	20729	0.61167	0.209324	1	0.768599
tr|U5LVF7|U5LVF7_ECOLI	Nucleoside channel, receptor of phage T6 and colicin K	tsx	drlmF	wtB_drlmF	1	31141.3	14283.4	0.458664	0.101066	1	0.288891
tr|U5LVG1|U5LVG1_ECOLI	N utilization substance protein B homolog	nusB	drlmC	wtB_drlmC	3	30686.8	34022.3	1.1087	0.0430462	1	0.530076
tr|U5LVG1|U5LVG1_ECOLI	N utilization substance protein B homolog	nusB	drlmE	wtB_drlmE	3	29671.2	36144.9	1.21818	0.00118476	1	0.0225897
tr|U5LVG1|U5LVG1_ECOLI	N utilization substance protein B homolog	nusB	drlmF	wtB_drlmF	3	29470	33751.9	1.1453	0.0165317	1	0.095083
tr|U5LVG6|U5LVG6_ECOLI	Geranyltranstransferase	ispA	drlmC	wtB_drlmC	1	6306.52	7745.13	1.22811	0.34983	1	0.830214
tr|U5LVG6|U5LVG6_ECOLI	Geranyltranstransferase	ispA	drlmE	wtB_drlmE	1	5902.48	9881.77	1.67417	0.0681894	1	0.244254
tr|U5LVG6|U5LVG6_ECOLI	Geranyltranstransferase	ispA	drlmF	wtB_drlmF	1	6422.74	8459.33	1.31709	0.225058	1	0.43599
tr|U5LVG9|U5LVG9_ECOLI	UPF0234 protein YajQ	yajQ	drlmC	wtB_drlmC	3	122419	124306	1.01541	0.884399	1	0.97546
tr|U5LVG9|U5LVG9_ECOLI	UPF0234 protein YajQ	yajQ	drlmE	wtB_drlmE	3	117279	128412	1.09493	0.563824	1	0.748241
tr|U5LVG9|U5LVG9_ECOLI	UPF0234 protein YajQ	yajQ	drlmF	wtB_drlmF	3	120901	133678	1.10568	0.36241	1	0.562426
tr|U5LVH0|U5LVH0_ECOLI	Chaperone SurA	surA	drlmC	wtB_drlmC	3	41093	46467.8	1.13079	0.0825736	1	0.641581
tr|U5LVH0|U5LVH0_ECOLI	Chaperone SurA	surA	drlmE	wtB_drlmE	3	47045.8	54028.2	1.14842	0.32934	1	0.571133
tr|U5LVH0|U5LVH0_ECOLI	Chaperone SurA	surA	drlmF	wtB_drlmF	3	38338.9	39719	1.036	0.714415	1	0.844889
tr|U5LVH1|U5LVH1_ECOLI	Threonine synthase	thrC	drlmC	wtB_drlmC	3	29822.1	31600.5	1.05963	0.474058	1	0.887128
tr|U5LVH1|U5LVH1_ECOLI	Threonine synthase	thrC	drlmE	wtB_drlmE	3	28598.9	37838.4	1.32307	0.00309262	1	0.039024
tr|U5LVH1|U5LVH1_ECOLI	Threonine synthase	thrC	drlmF	wtB_drlmF	3	26354.4	24155.6	0.916568	0.223448	1	0.435923
tr|U5LVH6|U5LVH6_ECOLI	Trigger factor	tig	drlmC	wtB_drlmC	3	242014	264971	1.09486	0.128468	1	0.717788
tr|U5LVH6|U5LVH6_ECOLI	Trigger factor	tig	drlmE	wtB_drlmE	3	230057	326793	1.42049	0.00164375	1	0.0258419
tr|U5LVH6|U5LVH6_ECOLI	Trigger factor	tig	drlmF	wtB_drlmF	3	242924	251217	1.03414	0.193641	1	0.402859
tr|U5LVI0|U5LVI0_ECOLI	Periplasmic folding chaperone, has an inactive PPIase domain protei	ppiD	drlmC	wtB_drlmC	3	30319.6	33269.5	1.09729	0.00183558	1	0.193551
tr|U5LVI0|U5LVI0_ECOLI	Periplasmic folding chaperone, has an inactive PPIase domain protei	ppiD	drlmE	wtB_drlmE	3	30706	41015.9	1.33576	0.00410216	1	0.0466613
tr|U5LVI0|U5LVI0_ECOLI	Periplasmic folding chaperone, has an inactive PPIase domain protei	ppiD	drlmF	wtB_drlmF	3	31312.5	39245.9	1.25336	0.000921276	0.853102	0.0189578
tr|U5LVI6|U5LVI6_ECOLI	Isoleucine--tRNA ligase	ileS	drlmC	wtB_drlmC	3	39979.5	44925.8	1.12372	0.511933	1	0.904701
tr|U5LVI6|U5LVI6_ECOLI	Isoleucine--tRNA ligase	ileS	drlmE	wtB_drlmE	3	38407.6	40320.2	1.0498	0.758486	1	0.876891
tr|U5LVI6|U5LVI6_ECOLI	Isoleucine--tRNA ligase	ileS	drlmF	wtB_drlmF	3	39859.3	46405.5	1.16423	0.388251	1	0.590053
tr|U5LVJ1|U5LVJ1_ECOLI	4-hydroxy-tetrahydrodipicolinate reductase	dapB	drlmC	wtB_drlmC	2	14881.1	16639.3	1.11814	0.395457	1	0.87074
tr|U5LVJ1|U5LVJ1_ECOLI	4-hydroxy-tetrahydrodipicolinate reductase	dapB	drlmE	wtB_drlmE	2	14014.4	16131.9	1.15109	0.195019	1	0.436138
tr|U5LVJ1|U5LVJ1_ECOLI	4-hydroxy-tetrahydrodipicolinate reductase	dapB	drlmF	wtB_drlmF	2	14935	15473.3	1.03604	0.780917	1	0.884021
tr|U5LVJ4|U5LVJ4_ECOLI	Multidrug efflux system protein	acrB	drlmC	wtB_drlmC	1	26218.5	25748.8	0.982088	0.957619	1	0.986733
tr|U5LVJ4|U5LVJ4_ECOLI	Multidrug efflux system protein	acrB	drlmE	wtB_drlmE	1	20532.4	18722.3	0.911841	0.76313	1	0.877443
tr|U5LVJ4|U5LVJ4_ECOLI	Multidrug efflux system protein	acrB	drlmF	wtB_drlmF	1	24297.1	29520.1	1.21496	0.510762	1	0.685457
tr|U5LVJ6|U5LVJ6_ECOLI	UDP-N-acetylmuramoyl-L-alanyl-D-glutamate--2,6-diaminopimelate ligase	murE	drlmC	wtB_drlmC	3	11005.8	11721	1.06499	0.564234	1	0.922751
tr|U5LVJ6|U5LVJ6_ECOLI	UDP-N-acetylmuramoyl-L-alanyl-D-glutamate--2,6-diaminopimelate ligase	murE	drlmE	wtB_drlmE	3	10143.5	12692.3	1.25127	0.0221993	1	0.128248
tr|U5LVJ6|U5LVJ6_ECOLI	UDP-N-acetylmuramoyl-L-alanyl-D-glutamate--2,6-diaminopimelate ligase	murE	drlmF	wtB_drlmF	3	10976.9	12387.5	1.1285	0.150637	1	0.356227
tr|U5LVK4|U5LVK4_ECOLI	Cell division protein FtsZ	ftsZ	drlmC	wtB_drlmC	3	77648.5	87983	1.13309	0.163657	1	0.745027
tr|U5LVK4|U5LVK4_ECOLI	Cell division protein FtsZ	ftsZ	drlmE	wtB_drlmE	3	73544.5	88125.7	1.19826	0.0630465	1	0.231494
tr|U5LVK4|U5LVK4_ECOLI	Cell division protein FtsZ	ftsZ	drlmF	wtB_drlmF	3	75100.2	84262.2	1.122	0.0883438	1	0.265605
tr|U5LVK7|U5LVK7_ECOLI	Ribosomal RNA small subunit methyltransferase A	rsmA	drlmC	wtB_drlmC	1	3508.5	4349.49	1.2397	0.668967	1	0.937325
tr|U5LVK7|U5LVK7_ECOLI	Ribosomal RNA small subunit methyltransferase A	rsmA	drlmE	wtB_drlmE	1	3578.63	4537.65	1.26798	0.195846	1	0.436138
tr|U5LVK7|U5LVK7_ECOLI	Ribosomal RNA small subunit methyltransferase A	rsmA	drlmF	wtB_drlmF	1	3673.37	5586.57	1.52083	0.0388253	1	0.15566
tr|U5LVL6|U5LVL6_ECOLI	DnaK co-chaperone, thioredoxin-like protein	ybbN	drlmC	wtB_drlmC	3	32702.8	40344.5	1.23367	0.0080039	1	0.430594
tr|U5LVL6|U5LVL6_ECOLI	DnaK co-chaperone, thioredoxin-like protein	ybbN	drlmE	wtB_drlmE	3	31315.7	30976.8	0.989176	0.792768	1	0.888159
tr|U5LVL6|U5LVL6_ECOLI	DnaK co-chaperone, thioredoxin-like protein	ybbN	drlmF	wtB_drlmF	3	31908.1	36772	1.15243	0.00825771	1	0.0664926
tr|U5LVQ3|U5LVQ3_ECOLI	Protein translocase subunit SecA	secA	drlmC	wtB_drlmC	3	43428.9	50411.2	1.16078	0.26791	1	0.816855
tr|U5LVQ3|U5LVQ3_ECOLI	Protein translocase subunit SecA	secA	drlmE	wtB_drlmE	3	35503.8	41389.8	1.16578	0.133968	1	0.361013
tr|U5LVQ3|U5LVQ3_ECOLI	Protein translocase subunit SecA	secA	drlmF	wtB_drlmF	3	41619.5	61712.5	1.48278	0.0232333	1	0.118209
tr|U5LVQ8|U5LVQ8_ECOLI	GMP reductase	guaC	drlmC	wtB_drlmC	2	6695.35	5860.36	0.875288	0.670769	1	0.937325
tr|U5LVQ8|U5LVQ8_ECOLI	GMP reductase	guaC	drlmE	wtB_drlmE	1	8505.71	6154.5	0.723573	0.365318	1	0.600374
tr|U5LVQ8|U5LVQ8_ECOLI	GMP reductase	guaC	drlmF	wtB_drlmF	1	4653.28	4560.9	0.980148	0.939063	1	0.97595
tr|U5LVR9|U5LVR9_ECOLI	Pyruvate dehydrogenase, dihydrolipoyltransacetylase component E2	aceF	drlmC	wtB_drlmC	3	261987	272992	1.04201	0.510937	1	0.904625
tr|U5LVR9|U5LVR9_ECOLI	Pyruvate dehydrogenase, dihydrolipoyltransacetylase component E2	aceF	drlmE	wtB_drlmE	3	264117	221742	0.839561	0.0985349	1	0.306742
tr|U5LVR9|U5LVR9_ECOLI	Pyruvate dehydrogenase, dihydrolipoyltransacetylase component E2	aceF	drlmF	wtB_drlmF	3	264351	257961	0.975827	0.448003	1	0.627293
tr|U5LVS3|U5LVS3_ECOLI	UPF0325 protein YaeH	yaeH	drlmC	wtB_drlmC	3	109736	120760	1.10046	0.000961254	0.91223	0.182446
tr|U5LVS3|U5LVS3_ECOLI	UPF0325 protein YaeH	yaeH	drlmE	wtB_drlmE	3	111236	124951	1.1233	0.0149941	1	0.100027
tr|U5LVS3|U5LVS3_ECOLI	UPF0325 protein YaeH	yaeH	drlmF	wtB_drlmF	3	121750	104570	0.858891	0.0113612	1	0.0792198
tr|U5LVS4|U5LVS4_ECOLI	S-adenosylmethionine decarboxylase proenzyme	speD	drlmC	wtB_drlmC	1	6246.65	5213.58	0.83462	0.05165	1	0.57592
tr|U5LVS4|U5LVS4_ECOLI	S-adenosylmethionine decarboxylase proenzyme	speD	drlmE	wtB_drlmE	1	4782.35	4940.85	1.03314	0.820775	1	0.903865
tr|U5LVS4|U5LVS4_ECOLI	S-adenosylmethionine decarboxylase proenzyme	speD	drlmF	wtB_drlmF	1	5468.26	6132.67	1.1215	0.0854767	1	0.261226
tr|U5LVS8|U5LVS8_ECOLI	30S ribosomal protein S2	rpsB	drlmC	wtB_drlmC	3	241845	279451	1.1555	0.0559721	1	0.583709
tr|U5LVS8|U5LVS8_ECOLI	30S ribosomal protein S2	rpsB	drlmE	wtB_drlmE	3	228949	216924	0.947478	0.564202	1	0.748241
tr|U5LVS8|U5LVS8_ECOLI	30S ribosomal protein S2	rpsB	drlmF	wtB_drlmF	3	235784	241503	1.02425	0.579471	1	0.740125
tr|U5LVS9|U5LVS9_ECOLI	Hypoxanthine phosphoribosyltransferase	hpt	drlmC	wtB_drlmC	3	13135.2	15496.6	1.17978	0.144463	1	0.738043
tr|U5LVS9|U5LVS9_ECOLI	Hypoxanthine phosphoribosyltransferase	hpt	drlmE	wtB_drlmE	3	16179	21997.8	1.35965	0.0117669	1	0.0888537
tr|U5LVS9|U5LVS9_ECOLI	Hypoxanthine phosphoribosyltransferase	hpt	drlmF	wtB_drlmF	2	15823.7	18831.1	1.19006	0.164093	1	0.369671
tr|U5LVV1|U5LVV1_ECOLI	RNA polymerase-binding transcription factor DksA	dksA	drlmC	wtB_drlmC	1	65630.4	79315.7	1.20852	0.239512	1	0.794415
tr|U5LVV1|U5LVV1_ECOLI	RNA polymerase-binding transcription factor DksA	dksA	drlmE	wtB_drlmE	1	62083.5	74009.8	1.1921	0.352232	1	0.590542
tr|U5LVV1|U5LVV1_ECOLI	RNA polymerase-binding transcription factor DksA	dksA	drlmF	wtB_drlmF	1	62362.4	53997.3	0.865864	0.353561	1	0.555474
tr|U5LVW1|U5LVW1_ECOLI	Thiol:disulfide interchange protein, periplasmic	dsbG	drlmC	wtB_drlmC	1	7593.08	8908.66	1.17326	0.0555969	1	0.583709
tr|U5LVW1|U5LVW1_ECOLI	Thiol:disulfide interchange protein, periplasmic	dsbG	drlmE	wtB_drlmE	1	7346.81	7782.73	1.05933	0.285391	1	0.532819
tr|U5LVW1|U5LVW1_ECOLI	Thiol:disulfide interchange protein, periplasmic	dsbG	drlmF	wtB_drlmF	1	7543.29	4999.35	0.662755	0.00516905	1	0.0470271
tr|U5LVW5|U5LVW5_ECOLI	Regulator of nucleoside diphosphate kinase	rnk	drlmC	wtB_drlmC	2	29459.4	35252.4	1.19664	0.326998	1	0.829236
tr|U5LVW5|U5LVW5_ECOLI	Regulator of nucleoside diphosphate kinase	rnk	drlmE	wtB_drlmE	2	28838	37464.4	1.29913	0.120924	1	0.339083
tr|U5LVW5|U5LVW5_ECOLI	Regulator of nucleoside diphosphate kinase	rnk	drlmF	wtB_drlmF	2	29644.7	28914.5	0.975369	0.81928	1	0.916248
tr|U5LVX0|U5LVX0_ECOLI	Modulator of Rho-dependent transcription termination	rof	drlmF	wtB_drlmF	1	11158.7	15528.4	1.3916	0.0252983	1	0.122459
tr|U5LVX4|U5LVX4_ECOLI	Ribosome-recycling factor	frr	drlmC	wtB_drlmC	3	101129	102278	1.01136	0.823424	1	0.965363
tr|U5LVX4|U5LVX4_ECOLI	Ribosome-recycling factor	frr	drlmE	wtB_drlmE	3	98663.9	114703	1.16256	0.0356181	1	0.166623
tr|U5LVX4|U5LVX4_ECOLI	Ribosome-recycling factor	frr	drlmF	wtB_drlmF	3	101677	90349.5	0.888594	0.0103129	1	0.0757917
tr|U5LVX8|U5LVX8_ECOLI	Outer membrane protein assembly factor BamA	bamA	drlmC	wtB_drlmC	1	7823.74	5962.79	0.76214	0.430692	1	0.885843
tr|U5LVX8|U5LVX8_ECOLI	Outer membrane protein assembly factor BamA	bamA	drlmE	wtB_drlmE	2	10947.9	10182.2	0.930066	0.735258	1	0.861995
tr|U5LVX8|U5LVX8_ECOLI	Outer membrane protein assembly factor BamA	bamA	drlmF	wtB_drlmF	1	7832.1	5478.22	0.699457	0.326143	1	0.530913
tr|U5LVY1|U5LVY1_ECOLI	D-alanyl-D-alanine carboxypeptidase (Penicillin-binding protein 5)	dacA	drlmC	wtB_drlmC	3	23920.1	27439.4	1.14713	0.0881802	1	0.648706
tr|U5LVY1|U5LVY1_ECOLI	D-alanyl-D-alanine carboxypeptidase (Penicillin-binding protein 5)	dacA	drlmE	wtB_drlmE	3	26569.8	27648	1.04058	0.246394	1	0.495938
tr|U5LVY1|U5LVY1_ECOLI	D-alanyl-D-alanine carboxypeptidase (Penicillin-binding protein 5)	dacA	drlmF	wtB_drlmF	3	25173.9	25098.9	0.997022	0.955487	1	0.987479
tr|U5LVZ0|U5LVZ0_ECOLI	Leucine--tRNA ligase	leuS	drlmC	wtB_drlmC	3	28252	26851.3	0.95042	0.814817	1	0.960573
tr|U5LVZ0|U5LVZ0_ECOLI	Leucine--tRNA ligase	leuS	drlmE	wtB_drlmE	3	28264.4	22787	0.80621	0.273224	1	0.526115
tr|U5LVZ0|U5LVZ0_ECOLI	Leucine--tRNA ligase	leuS	drlmF	wtB_drlmF	3	29449.6	31562.6	1.07175	0.705283	1	0.83945
tr|U5LW01|U5LW01_ECOLI	Predicteed ion transport	ybeX	drlmC	wtB_drlmC	1	4507.18	3535.37	0.784386	0.199507	1	0.76037
tr|U5LW01|U5LW01_ECOLI	Predicteed ion transport	ybeX	drlmE	wtB_drlmE	1	4326.74	3556.21	0.821914	0.200174	1	0.44334
tr|U5LW01|U5LW01_ECOLI	Predicteed ion transport	ybeX	drlmF	wtB_drlmF	1	4498.11	3407.22	0.757478	0.196403	1	0.40547
tr|U5LW06|U5LW06_ECOLI	Inhibitor of c-type lysozyme, periplasmic	ivy	drlmC	wtB_drlmC	3	53273.4	54896	1.03046	0.492124	1	0.894685
tr|U5LW06|U5LW06_ECOLI	Inhibitor of c-type lysozyme, periplasmic	ivy	drlmE	wtB_drlmE	3	50400.4	42447.7	0.842209	0.0965172	1	0.303475
tr|U5LW06|U5LW06_ECOLI	Inhibitor of c-type lysozyme, periplasmic	ivy	drlmF	wtB_drlmF	3	52248.5	44686	0.855259	0.0169829	1	0.0970752
tr|U5LW11|U5LW11_ECOLI	Fused N-acetyl glucosamine specific PTS enzyme: IIC, IIB, and IIA components	nagE	drlmC	wtB_drlmC	2	5906.32	5650.95	0.956763	0.914057	1	0.9805
tr|U5LW11|U5LW11_ECOLI	Fused N-acetyl glucosamine specific PTS enzyme: IIC, IIB, and IIA components	nagE	drlmE	wtB_drlmE	2	5539.59	6358.06	1.14775	0.62656	1	0.796704
tr|U5LW11|U5LW11_ECOLI	Fused N-acetyl glucosamine specific PTS enzyme: IIC, IIB, and IIA components	nagE	drlmF	wtB_drlmF	2	6101.23	3336.18	0.546805	0.164627	1	0.369671
tr|U5LW19|U5LW19_ECOLI	Phosphoglucomutase	pgm	drlmC	wtB_drlmC	3	33714.1	35190.1	1.04378	0.631215	1	0.937325
tr|U5LW19|U5LW19_ECOLI	Phosphoglucomutase	pgm	drlmE	wtB_drlmE	3	31141	33615.3	1.07946	0.33527	1	0.576354
tr|U5LW19|U5LW19_ECOLI	Phosphoglucomutase	pgm	drlmF	wtB_drlmF	3	32672.6	31889	0.976017	0.594675	1	0.755376
tr|U5LW35|U5LW35_ECOLI	Putative outer membrane protein, signal	rcsF	drlmC	wtB_drlmC	1	11899.1	11054.6	0.929026	0.728676	1	0.944676
tr|U5LW45|U5LW45_ECOLI	Hydroxyacylglutathione hydrolase	gloB	drlmC	wtB_drlmC	2	19788.2	22676.8	1.14598	0.200666	1	0.761727
tr|U5LW45|U5LW45_ECOLI	Hydroxyacylglutathione hydrolase	gloB	drlmE	wtB_drlmE	2	17493.6	19831.7	1.13365	0.164583	1	0.400967
tr|U5LW45|U5LW45_ECOLI	Hydroxyacylglutathione hydrolase	gloB	drlmF	wtB_drlmF	2	17756	24710.5	1.39167	0.0339908	1	0.149173
tr|U5LW54|U5LW54_ECOLI	Succinyl-CoA ligase [ADP-forming] subunit beta	sucC	drlmC	wtB_drlmC	3	181452	197651	1.08927	0.447993	1	0.885843
tr|U5LW54|U5LW54_ECOLI	Succinyl-CoA ligase [ADP-forming] subunit beta	sucC	drlmE	wtB_drlmE	3	175435	209332	1.19322	0.0423045	1	0.182748
tr|U5LW54|U5LW54_ECOLI	Succinyl-CoA ligase [ADP-forming] subunit beta	sucC	drlmF	wtB_drlmF	3	174225	93409.4	0.536144	0.00855236	1	0.0671143
tr|U5LW60|U5LW60_ECOLI	Cytochrome d terminal oxidase, subunit I	cydA	drlmC	wtB_drlmC	3	11240.9	9575.74	0.851863	0.552823	1	0.922751
tr|U5LW60|U5LW60_ECOLI	Cytochrome d terminal oxidase, subunit I	cydA	drlmE	wtB_drlmE	2	8640.34	2656.14	0.307412	0.0328476	1	0.161543
tr|U5LW60|U5LW60_ECOLI	Cytochrome d terminal oxidase, subunit I	cydA	drlmF	wtB_drlmF	3	20767.4	48823.7	2.35098	0.00266695	1	0.0315293
tr|U5LW64|U5LW64_ECOLI	Aminoacyl-histidine dipeptidase (Peptidase D)	pepD	drlmC	wtB_drlmC	3	116682	122959	1.05379	0.42159	1	0.885843
tr|U5LW64|U5LW64_ECOLI	Aminoacyl-histidine dipeptidase (Peptidase D)	pepD	drlmE	wtB_drlmE	3	138147	136123	0.985348	0.893228	1	0.946899
tr|U5LW64|U5LW64_ECOLI	Aminoacyl-histidine dipeptidase (Peptidase D)	pepD	drlmF	wtB_drlmF	3	139863	121514	0.86881	0.0999326	1	0.287615
tr|U5LW70|U5LW70_ECOLI	Glutamate 5-kinase	proB	drlmC	wtB_drlmC	3	7345.86	8457.68	1.15135	0.152692	1	0.743535
tr|U5LW70|U5LW70_ECOLI	Glutamate 5-kinase	proB	drlmE	wtB_drlmE	3	7172.36	9666.39	1.34773	0.00148242	1	0.024511
tr|U5LW70|U5LW70_ECOLI	Glutamate 5-kinase	proB	drlmF	wtB_drlmF	3	8173.96	10105.6	1.23632	0.052697	1	0.19519
tr|U5LW71|U5LW71_ECOLI	Periplasmic TolA-binding protein	ybgF	drlmC	wtB_drlmC	2	22859.2	23153.9	1.01289	0.922846	1	0.9805
tr|U5LW71|U5LW71_ECOLI	Periplasmic TolA-binding protein	ybgF	drlmE	wtB_drlmE	2	19225.4	22962	1.19436	0.279479	1	0.530401
tr|U5LW71|U5LW71_ECOLI	Periplasmic TolA-binding protein	ybgF	drlmF	wtB_drlmF	3	22615.8	21276.6	0.940786	0.604367	1	0.759354
tr|U5LW77|U5LW77_ECOLI	Methylisocitrate lyase	prpB	drlmC	wtB_drlmC	3	31817.8	56709.1	1.7823	0.228273	1	0.794415
tr|U5LW77|U5LW77_ECOLI	Methylisocitrate lyase	prpB	drlmE	wtB_drlmE	2	32615.5	25782.3	0.790491	0.134449	1	0.361013
tr|U5LW81|U5LW81_ECOLI	Cytosine/isoguanine deaminase	codA	drlmC	wtB_drlmC	3	14908	14451.8	0.969399	0.615731	1	0.937212
tr|U5LW81|U5LW81_ECOLI	Cytosine/isoguanine deaminase	codA	drlmE	wtB_drlmE	3	14406.7	13606.2	0.944434	0.339656	1	0.578562
tr|U5LW81|U5LW81_ECOLI	Cytosine/isoguanine deaminase	codA	drlmF	wtB_drlmF	3	14292.9	14891.1	1.04185	0.458577	1	0.63856
tr|U5LW84|U5LW84_ECOLI	2-keto-3-deoxy gluconate (KDG) aldolase CP4-6 prophage	yagE	drlmC	wtB_drlmC	1	5586.63	4890.82	0.875452	0.161717	1	0.745027
tr|U5LW84|U5LW84_ECOLI	2-keto-3-deoxy gluconate (KDG) aldolase CP4-6 prophage	yagE	drlmE	wtB_drlmE	1	4971.77	8372.64	1.68404	0.00147108	1	0.024511
tr|U5LW84|U5LW84_ECOLI	2-keto-3-deoxy gluconate (KDG) aldolase CP4-6 prophage	yagE	drlmF	wtB_drlmF	1	5809	4676.66	0.805071	0.0710916	1	0.233661
tr|U5LW98|U5LW98_ECOLI	Phospho-2-dehydro-3-deoxyheptonate aldolase	aroG	drlmC	wtB_drlmC	3	16088.3	17831.6	1.10836	0.185497	1	0.759469
tr|U5LW98|U5LW98_ECOLI	Phospho-2-dehydro-3-deoxyheptonate aldolase	aroG	drlmE	wtB_drlmE	3	15493.4	21181.5	1.36713	7.84069e-05	0.0751922	0.00484598
tr|U5LW98|U5LW98_ECOLI	Phospho-2-dehydro-3-deoxyheptonate aldolase	aroG	drlmF	wtB_drlmF	2	20965	30769.8	1.46767	0.00561962	1	0.0486334
tr|U5LWC0|U5LWC0_ECOLI	DNA-binding transcriptional repressor for the molybdenum transport operon modABC	modE	drlmE	wtB_drlmE	1	9122.04	11677.9	1.28018	0.148232	1	0.378069
tr|U5LWC0|U5LWC0_ECOLI	DNA-binding transcriptional repressor for the molybdenum transport operon modABC	modE	drlmF	wtB_drlmF	1	8551.18	13221.7	1.54618	0.0245177	1	0.120306
tr|U5LWC8|U5LWC8_ECOLI	Uncharacterized protein	yahO	drlmC	wtB_drlmC	3	123030	131739	1.07079	0.694994	1	0.944676
tr|U5LWC8|U5LWC8_ECOLI	Uncharacterized protein	yahO	drlmE	wtB_drlmE	3	126419	145405	1.15018	0.457852	1	0.667296
tr|U5LWC8|U5LWC8_ECOLI	Uncharacterized protein	yahO	drlmF	wtB_drlmF	3	130962	117190	0.894837	0.464034	1	0.643761
tr|U5LWE0|U5LWE0_ECOLI	Thiamine-monophosphate kinase	thiL	drlmC	wtB_drlmC	1	24790.5	27167.9	1.0959	0.644008	1	0.937325
tr|U5LWE0|U5LWE0_ECOLI	Thiamine-monophosphate kinase	thiL	drlmE	wtB_drlmE	1	23613.2	25307.7	1.07176	0.691918	1	0.839003
tr|U5LWE0|U5LWE0_ECOLI	Thiamine-monophosphate kinase	thiL	drlmF	wtB_drlmF	1	24579.8	33358.4	1.35715	0.142487	1	0.347599
tr|U5LWE5|U5LWE5_ECOLI	Exodeoxyribonuclease 7 small subunit	xseB	drlmC	wtB_drlmC	2	41591.4	47027.5	1.1307	0.185272	1	0.759469
tr|U5LWE5|U5LWE5_ECOLI	Exodeoxyribonuclease 7 small subunit	xseB	drlmE	wtB_drlmE	2	39699.9	47934.4	1.20742	0.139854	1	0.36846
tr|U5LWE5|U5LWE5_ECOLI	Exodeoxyribonuclease 7 small subunit	xseB	drlmF	wtB_drlmF	2	40655.9	49745.8	1.22358	0.0213818	1	0.111862
tr|U5LWF1|U5LWF1_ECOLI	Regulator protein that represses frmRAB operon	frmR	drlmC	wtB_drlmC	1	13746	14375.8	1.04582	0.648016	1	0.937325
tr|U5LWF1|U5LWF1_ECOLI	Regulator protein that represses frmRAB operon	frmR	drlmE	wtB_drlmE	1	13507.7	17905.1	1.32554	0.075496	1	0.254932
tr|U5LWF1|U5LWF1_ECOLI	Regulator protein that represses frmRAB operon	frmR	drlmF	wtB_drlmF	1	13676.4	11278.2	0.824652	0.145596	1	0.351098
tr|U5LWF2|U5LWF2_ECOLI	UvrABC system protein B	uvrB	drlmC	wtB_drlmC	1	9023.81	9011.57	0.998644	0.996185	1	0.997479
tr|U5LWF2|U5LWF2_ECOLI	UvrABC system protein B	uvrB	drlmE	wtB_drlmE	1	7196.15	6831.34	0.949305	0.829217	1	0.909862
tr|U5LWF2|U5LWF2_ECOLI	UvrABC system protein B	uvrB	drlmF	wtB_drlmF	1	6948.46	10245.1	1.47443	0.128193	1	0.325697
tr|U5LWF6|U5LWF6_ECOLI	Cytochrome o ubiquinol oxidase subunit II	cyoA	drlmC	wtB_drlmC	1	8450.85	9196.5	1.08823	0.619288	1	0.937212
tr|U5LWF9|U5LWF9_ECOLI	Delta-aminolevulinic acid dehydratase	hemB	drlmC	wtB_drlmC	1	13633.2	13250.3	0.971914	0.91832	1	0.9805
tr|U5LWF9|U5LWF9_ECOLI	Delta-aminolevulinic acid dehydratase	hemB	drlmE	wtB_drlmE	1	12917.9	10054.2	0.778315	0.399012	1	0.621409
tr|U5LWF9|U5LWF9_ECOLI	Delta-aminolevulinic acid dehydratase	hemB	drlmF	wtB_drlmF	1	13576.7	16657.1	1.22689	0.441275	1	0.626433
tr|U5LWG0|U5LWG0_ECOLI	ATP-dependent Clp protease proteolytic subunit	clpP	drlmC	wtB_drlmC	1	66241.1	63662.7	0.961076	0.880938	1	0.97546
tr|U5LWG0|U5LWG0_ECOLI	ATP-dependent Clp protease proteolytic subunit	clpP	drlmE	wtB_drlmE	1	65624.7	68037.9	1.03677	0.862955	1	0.930322
tr|U5LWG0|U5LWG0_ECOLI	ATP-dependent Clp protease proteolytic subunit	clpP	drlmF	wtB_drlmF	1	64367.7	62844.6	0.976338	0.915536	1	0.97103
tr|U5LWH3|U5LWH3_ECOLI	Acyl-CoA thioesterase II	tesB	drlmC	wtB_drlmC	2	22181	21137.9	0.952973	0.737512	1	0.944676
tr|U5LWH3|U5LWH3_ECOLI	Acyl-CoA thioesterase II	tesB	drlmE	wtB_drlmE	2	19614.2	16364.9	0.834342	0.146839	1	0.37652
tr|U5LWH3|U5LWH3_ECOLI	Acyl-CoA thioesterase II	tesB	drlmF	wtB_drlmF	2	20425.8	16723.9	0.818763	0.233099	1	0.441411
tr|U5LWH7|U5LWH7_ECOLI	Manno(Fructo)kinase	mak	drlmC	wtB_drlmC	2	16817.8	19445.4	1.15624	0.477041	1	0.887128
tr|U5LWH7|U5LWH7_ECOLI	Manno(Fructo)kinase	mak	drlmE	wtB_drlmE	2	16113.5	18520.1	1.14935	0.419295	1	0.633349
tr|U5LWH7|U5LWH7_ECOLI	Manno(Fructo)kinase	mak	drlmF	wtB_drlmF	2	17569.2	18657	1.06191	0.758147	1	0.871062
tr|U5LWI3|U5LWI3_ECOLI	Multidrug efflux system	acrA	drlmC	wtB_drlmC	3	21452.5	22162.2	1.03308	0.759608	1	0.944676
tr|U5LWI3|U5LWI3_ECOLI	Multidrug efflux system	acrA	drlmE	wtB_drlmE	3	21628	27240.3	1.2595	0.0208265	1	0.123288
tr|U5LWI3|U5LWI3_ECOLI	Multidrug efflux system	acrA	drlmF	wtB_drlmF	3	20140.5	18221.6	0.90472	0.404186	1	0.600829
tr|U5LWI4|U5LWI4_ECOLI	Outer membrane protein X	ompX	drlmC	wtB_drlmC	3	73887.1	66271.7	0.896932	0.772306	1	0.944676
tr|U5LWI4|U5LWI4_ECOLI	Outer membrane protein X	ompX	drlmF	wtB_drlmF	2	69745.8	31674.8	0.454147	0.138565	1	0.342163
tr|U5LWI9|U5LWI9_ECOLI	L,D-transpeptidase linking Lpp to murein	ybiS	drlmC	wtB_drlmC	1	18899	22104.9	1.16963	0.196685	1	0.760034
tr|U5LWI9|U5LWI9_ECOLI	L,D-transpeptidase linking Lpp to murein	ybiS	drlmE	wtB_drlmE	1	18230.3	20915.3	1.14728	0.165153	1	0.400967
tr|U5LWI9|U5LWI9_ECOLI	L,D-transpeptidase linking Lpp to murein	ybiS	drlmF	wtB_drlmF	1	20978.1	38683.4	1.84399	0.00171823	1	0.0254156
tr|U5LWJ4|U5LWJ4_ECOLI	Chaperone protein HtpG	htpG	drlmC	wtB_drlmC	3	83043.3	91515.1	1.10202	0.0435327	1	0.530076
tr|U5LWJ4|U5LWJ4_ECOLI	Chaperone protein HtpG	htpG	drlmE	wtB_drlmE	3	80523	74969.4	0.931031	0.282121	1	0.530502
tr|U5LWJ4|U5LWJ4_ECOLI	Chaperone protein HtpG	htpG	drlmF	wtB_drlmF	3	81772.2	82576.7	1.00984	0.516482	1	0.690134
tr|U5LWJ5|U5LWJ5_ECOLI	6,7-dimethyl-8-ribityllumazine synthase	ribE	drlmC	wtB_drlmC	3	48979.6	56928.5	1.16229	0.129788	1	0.717788
tr|U5LWJ5|U5LWJ5_ECOLI	6,7-dimethyl-8-ribityllumazine synthase	ribE	drlmE	wtB_drlmE	3	43095.3	44061	1.02241	0.766644	1	0.877876
tr|U5LWJ5|U5LWJ5_ECOLI	6,7-dimethyl-8-ribityllumazine synthase	ribE	drlmF	wtB_drlmF	3	44097.5	44887.4	1.01791	0.72931	1	0.852704
tr|U5LWK7|U5LWK7_ECOLI	D-alanyl-D-alanine carboxypeptidase (Penicillin-binding protein 6a	dacC	drlmC	wtB_drlmC	3	28512.9	27653.4	0.969856	0.752717	1	0.944676
tr|U5LWK7|U5LWK7_ECOLI	D-alanyl-D-alanine carboxypeptidase (Penicillin-binding protein 6a	dacC	drlmE	wtB_drlmE	3	35081.2	39466	1.12499	0.141859	1	0.370689
tr|U5LWK7|U5LWK7_ECOLI	D-alanyl-D-alanine carboxypeptidase (Penicillin-binding protein 6a	dacC	drlmF	wtB_drlmF	3	27510.1	23957.4	0.870858	0.304492	1	0.5099
tr|U5LWL3|U5LWL3_ECOLI	Stationary-phase morphogene, transcriptional repressor for mreB alsoregulator for dacA, dacC, and ampC	bolA	drlmC	wtB_drlmC	2	51383.7	52020.9	1.0124	0.93567	1	0.981161
tr|U5LWL3|U5LWL3_ECOLI	Stationary-phase morphogene, transcriptional repressor for mreB alsoregulator for dacA, dacC, and ampC	bolA	drlmE	wtB_drlmE	2	49500.9	59858.1	1.20923	0.111386	1	0.324679
tr|U5LWL3|U5LWL3_ECOLI	Stationary-phase morphogene, transcriptional repressor for mreB alsoregulator for dacA, dacC, and ampC	bolA	drlmF	wtB_drlmF	2	46332.7	27986.9	0.604042	0.0382746	1	0.15566
tr|U5LWL7|U5LWL7_ECOLI	HU, DNA-binding transcriptional regulator, beta subunit	hupB	drlmC	wtB_drlmC	2	472080	480335	1.01749	0.867507	1	0.971554
tr|U5LWL7|U5LWL7_ECOLI	HU, DNA-binding transcriptional regulator, beta subunit	hupB	drlmE	wtB_drlmE	2	444854	594320	1.33599	0.00535926	1	0.0571059
tr|U5LWL7|U5LWL7_ECOLI	HU, DNA-binding transcriptional regulator, beta subunit	hupB	drlmF	wtB_drlmF	2	453610	419416	0.924618	0.242089	1	0.453795
tr|U5LWM0|U5LWM0_ECOLI	Putrescine-binding periplasmic protein	potF	drlmC	wtB_drlmC	2	19103.3	19779.5	1.0354	0.598982	1	0.927299
tr|U5LWM0|U5LWM0_ECOLI	Putrescine-binding periplasmic protein	potF	drlmE	wtB_drlmE	3	23509.4	30105.6	1.28058	0.13298	1	0.360372
tr|U5LWM7|U5LWM7_ECOLI	#N/A	artP	drlmC	wtB_drlmC	2	21048.3	25744	1.22309	0.262578	1	0.816096
tr|U5LWM7|U5LWM7_ECOLI	#N/A	artP	drlmE	wtB_drlmE	2	22284.8	21089.9	0.946383	0.645035	1	0.807138
tr|U5LWM7|U5LWM7_ECOLI	#N/A	artP	drlmF	wtB_drlmF	2	27427.5	25264.9	0.921151	0.628359	1	0.779973
tr|U5LWN0|U5LWN0_ECOLI	Conserved protein, DUF1428 family	ybaA	drlmC	wtB_drlmC	2	67515.6	61622.5	0.912715	0.330654	1	0.829236
tr|U5LWN0|U5LWN0_ECOLI	Conserved protein, DUF1428 family	ybaA	drlmE	wtB_drlmE	2	64283.3	57512.1	0.894667	0.464602	1	0.675081
tr|U5LWN0|U5LWN0_ECOLI	Conserved protein, DUF1428 family	ybaA	drlmF	wtB_drlmF	2	73145.9	61746.8	0.844159	0.20448	1	0.417987
tr|U5LWP3|U5LWP3_ECOLI	Nucleoid-associated protein YbaB	ybaB	drlmC	wtB_drlmC	1	21953.4	35495.4	1.61685	0.0189585	1	0.486261
tr|U5LWP3|U5LWP3_ECOLI	Nucleoid-associated protein YbaB	ybaB	drlmE	wtB_drlmE	1	20196.4	28894	1.43065	0.0146908	1	0.0999182
tr|U5LWP3|U5LWP3_ECOLI	Nucleoid-associated protein YbaB	ybaB	drlmF	wtB_drlmF	1	22877.7	32010.8	1.39921	0.0187209	1	0.104301
tr|U5LWQ2|U5LWQ2_ECOLI	Cys-tRNA(Pro)/Cys-tRNA(Cys) deacylase	ybaK	drlmC	wtB_drlmC	2	6905.63	7900.92	1.14413	0.240638	1	0.794415
tr|U5LWQ2|U5LWQ2_ECOLI	Cys-tRNA(Pro)/Cys-tRNA(Cys) deacylase	ybaK	drlmE	wtB_drlmE	2	5702.44	10167.4	1.78298	0.00010195	0.0977704	0.00555131
tr|U5LWR2|U5LWR2_ECOLI	Ribosomal protein S12 methylthiotransferase accessory factor	ycaO	drlmC	wtB_drlmC	1	12279.4	11214.4	0.913269	0.742598	1	0.944676
tr|U5LWR2|U5LWR2_ECOLI	Ribosomal protein S12 methylthiotransferase accessory factor	ycaO	drlmE	wtB_drlmE	1	12031.7	16349.1	1.35884	0.209007	1	0.45762
tr|U5LWR2|U5LWR2_ECOLI	Ribosomal protein S12 methylthiotransferase accessory factor	ycaO	drlmF	wtB_drlmF	1	12574.1	17620.3	1.40131	0.172746	1	0.379059
tr|U5LWR8|U5LWR8_ECOLI	Cytidylate kinase	cmk	drlmC	wtB_drlmC	3	41540	42375	1.0201	0.701677	1	0.944676
tr|U5LWR8|U5LWR8_ECOLI	Cytidylate kinase	cmk	drlmE	wtB_drlmE	3	38750.1	31269.9	0.806964	0.0532702	1	0.209599
tr|U5LWR8|U5LWR8_ECOLI	Cytidylate kinase	cmk	drlmF	wtB_drlmF	3	40964.3	30704.4	0.74954	9.57681e-05	0.0886813	0.00576818
tr|U5LWT3|U5LWT3_ECOLI	Dihydropteridine reductase, NAD(P)H-dependent, oxygen-insensitive	nfsB	drlmC	wtB_drlmC	1	4947.27	3448.87	0.697125	0.192624	1	0.759469
tr|U5LWT3|U5LWT3_ECOLI	Dihydropteridine reductase, NAD(P)H-dependent, oxygen-insensitive	nfsB	drlmE	wtB_drlmE	1	5006.98	4886.89	0.976016	0.891846	1	0.946899
tr|U5LWT3|U5LWT3_ECOLI	Dihydropteridine reductase, NAD(P)H-dependent, oxygen-insensitive	nfsB	drlmF	wtB_drlmF	1	5368.61	7208.22	1.34266	0.155836	1	0.36209
tr|U5LWT6|U5LWT6_ECOLI	Asparagine--tRNA ligase	asnS	drlmC	wtB_drlmC	3	33123.1	38099.9	1.15025	0.551656	1	0.922751
tr|U5LWT6|U5LWT6_ECOLI	Asparagine--tRNA ligase	asnS	drlmE	wtB_drlmE	3	32415	29275	0.903131	0.629813	1	0.796704
tr|U5LWT6|U5LWT6_ECOLI	Asparagine--tRNA ligase	asnS	drlmF	wtB_drlmF	3	33950.5	41573.1	1.22452	0.354179	1	0.555474
tr|U5LWU9|U5LWU9_ECOLI	Dihydroorotate dehydrogenase (quinone)	pyrD	drlmC	wtB_drlmC	1	8402.95	7743.3	0.921498	0.807769	1	0.95702
tr|U5LWU9|U5LWU9_ECOLI	Dihydroorotate dehydrogenase (quinone)	pyrD	drlmE	wtB_drlmE	1	7934.55	7694.11	0.969697	0.927804	1	0.960426
tr|U5LWU9|U5LWU9_ECOLI	Dihydroorotate dehydrogenase (quinone)	pyrD	drlmF	wtB_drlmF	1	10335.4	6175.01	0.59746	0.218228	1	0.432864
tr|U5LWV3|U5LWV3_ECOLI	#N/A	pqiB	drlmF	wtB_drlmF	1	3507.79	3336.79	0.951252	0.279729	1	0.494578
tr|U5LWV6|U5LWV6_ECOLI	Macrodomain Ter protein	matP	drlmC	wtB_drlmC	1	6953.44	7344.15	1.05619	0.778743	1	0.946257
tr|U5LWV6|U5LWV6_ECOLI	Macrodomain Ter protein	matP	drlmE	wtB_drlmE	1	6188.8	8336.56	1.34704	0.0175802	1	0.109477
tr|U5LWV6|U5LWV6_ECOLI	Macrodomain Ter protein	matP	drlmF	wtB_drlmF	1	6241.01	6498.73	1.04129	0.436848	1	0.623325
tr|U5LWW0|U5LWW0_ECOLI	Alkyl hydroperoxide reductase, C22 subunit	ahpC	drlmC	wtB_drlmC	3	275804	349012	1.26543	0.516832	1	0.908571
tr|U5LWW0|U5LWW0_ECOLI	Alkyl hydroperoxide reductase, C22 subunit	ahpC	drlmE	wtB_drlmE	3	267785	313711	1.1715	0.1596	1	0.395765
tr|U5LWW0|U5LWW0_ECOLI	Alkyl hydroperoxide reductase, C22 subunit	ahpC	drlmF	wtB_drlmF	3	275090	420899	1.53004	0.00918533	1	0.0697182
tr|U5LWX7|U5LWX7_ECOLI	Putative glutamate--cysteine ligase 2	ybdK	drlmC	wtB_drlmC	3	18333.1	20279.9	1.10619	0.310361	1	0.823818
tr|U5LWX7|U5LWX7_ECOLI	Putative glutamate--cysteine ligase 2	ybdK	drlmE	wtB_drlmE	2	9714.64	9718.42	1.00039	0.993927	1	0.994964
tr|U5LWX7|U5LWX7_ECOLI	Putative glutamate--cysteine ligase 2	ybdK	drlmF	wtB_drlmF	3	18696.3	15011.3	0.802899	0.0959741	1	0.283936
tr|U5LWX8|U5LWX8_ECOLI	Lipoyl synthase	lipA	drlmC	wtB_drlmC	1	8177.8	8671.79	1.06041	0.44752	1	0.885843
tr|U5LWX8|U5LWX8_ECOLI	Lipoyl synthase	lipA	drlmE	wtB_drlmE	1	9042.07	11050.1	1.22208	0.105515	1	0.317207
tr|U5LWY9|U5LWY9_ECOLI	Conserved protein, DUF1451 family	ybeL	drlmC	wtB_drlmC	3	175663	137412	0.782248	0.00321172	1	0.304792
tr|U5LWY9|U5LWY9_ECOLI	Conserved protein, DUF1451 family	ybeL	drlmE	wtB_drlmE	3	163006	139372	0.855012	0.12476	1	0.347804
tr|U5LWY9|U5LWY9_ECOLI	Conserved protein, DUF1451 family	ybeL	drlmF	wtB_drlmF	3	176902	85805.9	0.485049	2.28261e-05	0.021137	0.00317421
tr|U5LWZ2|U5LWZ2_ECOLI	Curved DNA-binding protein	cbpA	drlmC	wtB_drlmC	3	27662.8	23839.6	0.861792	0.468793	1	0.885843
tr|U5LWZ2|U5LWZ2_ECOLI	Curved DNA-binding protein	cbpA	drlmE	wtB_drlmE	3	33906.6	20132	0.593749	0.0464483	1	0.192831
tr|U5LWZ2|U5LWZ2_ECOLI	Curved DNA-binding protein	cbpA	drlmF	wtB_drlmF	3	39407.6	33984.8	0.862394	0.44837	1	0.627293
tr|U5LX02|U5LX02_ECOLI	Putative oxidoreductase, Zn-dependent and NAD(P)-binding protein	ybdR	drlmC	wtB_drlmC	1	3770.98	3466.2	0.919179	0.721191	1	0.944676
tr|U5LX03|U5LX03_ECOLI	Endoribonuclease YbeY	ybeY	drlmC	wtB_drlmC	1	22237.4	24153.7	1.08617	0.461401	1	0.885843
tr|U5LX03|U5LX03_ECOLI	Endoribonuclease YbeY	ybeY	drlmE	wtB_drlmE	1	21865.2	24599.7	1.12506	0.429132	1	0.641024
tr|U5LX07|U5LX07_ECOLI	UMP phosphatase	nagD	drlmE	wtB_drlmE	1	4196.61	4162.02	0.991757	0.966477	1	0.977691
tr|U5LX07|U5LX07_ECOLI	UMP phosphatase	nagD	drlmF	wtB_drlmF	1	5021.89	6789.47	1.35198	0.206754	1	0.420289
tr|U5LX11|U5LX11_ECOLI	Glutamine--tRNA ligase	glnS	drlmC	wtB_drlmC	3	26058.1	24388	0.935908	0.842011	1	0.967395
tr|U5LX11|U5LX11_ECOLI	Glutamine--tRNA ligase	glnS	drlmE	wtB_drlmE	2	28801.9	25199	0.874907	0.6405	1	0.802928
tr|U5LX11|U5LX11_ECOLI	Glutamine--tRNA ligase	glnS	drlmF	wtB_drlmF	3	24848.9	27172.8	1.09352	0.727514	1	0.851679
tr|U5LX18|U5LX18_ECOLI	Flavodoxin	fldA	drlmC	wtB_drlmC	3	26582.2	24838.2	0.934394	0.508803	1	0.90422
tr|U5LX18|U5LX18_ECOLI	Flavodoxin	fldA	drlmE	wtB_drlmE	3	37995.5	26438.3	0.695829	0.161941	1	0.398209
tr|U5LX18|U5LX18_ECOLI	Flavodoxin	fldA	drlmF	wtB_drlmF	3	37104.8	35391.1	0.953814	0.768871	1	0.876325
tr|U5LX19|U5LX19_ECOLI	UPF0250 protein YbeD	ybeD	drlmC	wtB_drlmC	1	19824.5	30088.3	1.51773	0.0664097	1	0.623988
tr|U5LX19|U5LX19_ECOLI	UPF0250 protein YbeD	ybeD	drlmE	wtB_drlmE	1	18297.4	26639.7	1.45592	0.000418655	0.40149	0.0116869
tr|U5LX19|U5LX19_ECOLI	UPF0250 protein YbeD	ybeD	drlmF	wtB_drlmF	1	18816.5	66059.5	3.51072	8.13762e-07	0.000753544	0.000376772
tr|U5LX28|U5LX28_ECOLI	Multicopy suppressor of secY and secA	msyB	drlmC	wtB_drlmC	2	119987	87019	0.725235	0.458584	1	0.885843
tr|U5LX28|U5LX28_ECOLI	Multicopy suppressor of secY and secA	msyB	drlmE	wtB_drlmE	2	145695	79344.1	0.544591	0.337651	1	0.577799
tr|U5LX28|U5LX28_ECOLI	Multicopy suppressor of secY and secA	msyB	drlmF	wtB_drlmF	2	142821	88256.8	0.617955	0.352991	1	0.555474
tr|U5LX31|U5LX31_ECOLI	LPS-assembly lipoprotein LptE	lptE	drlmC	wtB_drlmC	3	11608	13319.7	1.14746	0.205338	1	0.764179
tr|U5LX31|U5LX31_ECOLI	LPS-assembly lipoprotein LptE	lptE	drlmE	wtB_drlmE	3	13443.9	12148	0.903607	0.217166	1	0.464871
tr|U5LX31|U5LX31_ECOLI	LPS-assembly lipoprotein LptE	lptE	drlmF	wtB_drlmF	3	11530	11456.7	0.993635	0.938678	1	0.97595
tr|U5LX37|U5LX37_ECOLI	Dihydroorotase	pyrC	drlmC	wtB_drlmC	2	22880.3	24697	1.0794	0.653132	1	0.937325
tr|U5LX37|U5LX37_ECOLI	Dihydroorotase	pyrC	drlmE	wtB_drlmE	1	34357.2	46586.3	1.35594	0.266916	1	0.517117
tr|U5LX37|U5LX37_ECOLI	Dihydroorotase	pyrC	drlmF	wtB_drlmF	1	37526.7	25237.6	0.672524	0.0968724	1	0.285681
tr|U5LX42|U5LX42_ECOLI	UPF0502 protein YceH	yceH	drlmC	wtB_drlmC	1	7536.07	11014.2	1.46153	0.151681	1	0.743535
tr|U5LX42|U5LX42_ECOLI	UPF0502 protein YceH	yceH	drlmE	wtB_drlmE	1	6578.21	8969.44	1.36351	0.190271	1	0.431371
tr|U5LX42|U5LX42_ECOLI	UPF0502 protein YceH	yceH	drlmF	wtB_drlmF	1	6799.77	6432.71	0.94602	0.758181	1	0.871062
tr|U5LX49|U5LX49_ECOLI	Succinate dehydrogenase, flavoprotein subunit	sdhA	drlmC	wtB_drlmC	3	31671.7	29636.4	0.93574	0.851147	1	0.970083
tr|U5LX49|U5LX49_ECOLI	Succinate dehydrogenase, flavoprotein subunit	sdhA	drlmE	wtB_drlmE	3	32413.5	26247.3	0.809764	0.504085	1	0.707786
tr|U5LX49|U5LX49_ECOLI	Succinate dehydrogenase, flavoprotein subunit	sdhA	drlmF	wtB_drlmF	3	40397.5	11092.8	0.274592	0.060514	1	0.213064
tr|U5LX53|U5LX53_ECOLI	Succinyl-CoA ligase [ADP-forming] subunit alpha	sucD	drlmC	wtB_drlmC	3	78331.6	79223.8	1.01139	0.96086	1	0.987926
tr|U5LX53|U5LX53_ECOLI	Succinyl-CoA ligase [ADP-forming] subunit alpha	sucD	drlmE	wtB_drlmE	3	74469	78625.7	1.05582	0.787817	1	0.888159
tr|U5LX53|U5LX53_ECOLI	Succinyl-CoA ligase [ADP-forming] subunit alpha	sucD	drlmF	wtB_drlmF	3	79303.6	42832.7	0.54011	0.112387	1	0.305192
tr|U5LX54|U5LX54_ECOLI	Glucosamine-6-phosphate deaminase	nagB	drlmC	wtB_drlmC	1	17715.5	21761	1.22836	0.534741	1	0.91436
tr|U5LX54|U5LX54_ECOLI	Glucosamine-6-phosphate deaminase	nagB	drlmE	wtB_drlmE	1	16698.7	17387.8	1.04126	0.906358	1	0.950982
tr|U5LX54|U5LX54_ECOLI	Glucosamine-6-phosphate deaminase	nagB	drlmF	wtB_drlmF	1	17565.3	9799.88	0.55791	0.194469	1	0.402859
tr|U5LX56|U5LX56_ECOLI	Maf-like protein YceF	yceF	drlmC	wtB_drlmC	3	36938.2	40311	1.09131	0.207963	1	0.768599
tr|U5LX56|U5LX56_ECOLI	Maf-like protein YceF	yceF	drlmE	wtB_drlmE	3	34874.2	34750.4	0.996448	0.940135	1	0.9653
tr|U5LX56|U5LX56_ECOLI	Maf-like protein YceF	yceF	drlmF	wtB_drlmF	3	37901.3	38645.5	1.01964	0.864474	1	0.940641
tr|U5LX58|U5LX58_ECOLI	DNA-binding transcriptional dual regulator of siderophore biosynthesis and transport	fur	drlmC	wtB_drlmC	3	73604.1	74650.4	1.01422	0.904019	1	0.9805
tr|U5LX58|U5LX58_ECOLI	DNA-binding transcriptional dual regulator of siderophore biosynthesis and transport	fur	drlmE	wtB_drlmE	3	73931.4	82466	1.11544	0.494005	1	0.699779
tr|U5LX58|U5LX58_ECOLI	DNA-binding transcriptional dual regulator of siderophore biosynthesis and transport	fur	drlmF	wtB_drlmF	3	65605.2	60703	0.925277	0.552594	1	0.714667
tr|U5LX60|U5LX60_ECOLI	Malonyl CoA-acyl carrier protein transacylase	fabD	drlmC	wtB_drlmC	3	56653.1	73024.7	1.28898	0.0721549	1	0.634028
tr|U5LX60|U5LX60_ECOLI	Malonyl CoA-acyl carrier protein transacylase	fabD	drlmE	wtB_drlmE	3	56236	62776.6	1.11631	0.165979	1	0.401955
tr|U5LX60|U5LX60_ECOLI	Malonyl CoA-acyl carrier protein transacylase	fabD	drlmF	wtB_drlmF	3	57801.3	60364.7	1.04435	0.663523	1	0.804218
tr|U5LX63|U5LX63_ECOLI	Negative modulator of initiation of replication	seqA	drlmC	wtB_drlmC	1	5042.04	2884.31	0.572052	0.00173643	1	0.193551
tr|U5LX63|U5LX63_ECOLI	Negative modulator of initiation of replication	seqA	drlmE	wtB_drlmE	1	4934.48	2707.14	0.548617	0.0115449	1	0.0885725
tr|U5LX63|U5LX63_ECOLI	Negative modulator of initiation of replication	seqA	drlmF	wtB_drlmF	2	8718.83	6701.08	0.768575	0.0765812	1	0.242857
tr|U5LX81|U5LX81_ECOLI	Putrescine-binding periplasmic protein	potD	drlmC	wtB_drlmC	3	46626.9	48952.3	1.04987	0.27016	1	0.816855
tr|U5LX81|U5LX81_ECOLI	Putrescine-binding periplasmic protein	potD	drlmE	wtB_drlmE	3	49463.1	53080.6	1.07313	0.195944	1	0.436138
tr|U5LX81|U5LX81_ECOLI	Putrescine-binding periplasmic protein	potD	drlmF	wtB_drlmF	3	50188.6	43574.1	0.868208	0.0105484	1	0.0769122
tr|U5LX86|U5LX86_ECOLI	Cupin superfamily protein	ycfD	drlmC	wtB_drlmC	3	25019.1	32070.9	1.28186	0.0402852	1	0.530076
tr|U5LX86|U5LX86_ECOLI	Cupin superfamily protein	ycfD	drlmE	wtB_drlmE	3	25687.5	26164.5	1.01857	0.761687	1	0.877443
tr|U5LX86|U5LX86_ECOLI	Cupin superfamily protein	ycfD	drlmF	wtB_drlmF	3	26554	23781.2	0.895579	0.0346774	1	0.150053
tr|U5LX88|U5LX88_ECOLI	2,3-bisphosphoglycerate-dependent phosphoglycerate mutase	gpmA	drlmC	wtB_drlmC	3	664294	663043	0.998116	0.973437	1	0.988711
tr|U5LX88|U5LX88_ECOLI	2,3-bisphosphoglycerate-dependent phosphoglycerate mutase	gpmA	drlmE	wtB_drlmE	3	635884	640852	1.00781	0.888905	1	0.945244
tr|U5LX88|U5LX88_ECOLI	2,3-bisphosphoglycerate-dependent phosphoglycerate mutase	gpmA	drlmF	wtB_drlmF	3	648073	606416	0.935722	0.0706919	1	0.233661
tr|U5LX91|U5LX91_ECOLI	#N/A	sucB	drlmC	wtB_drlmC	3	194200	203701	1.04892	0.33784	1	0.829236
tr|U5LX91|U5LX91_ECOLI	#N/A	sucB	drlmE	wtB_drlmE	3	122994	118163	0.96072	0.531898	1	0.73016
tr|U5LX91|U5LX91_ECOLI	#N/A	sucB	drlmF	wtB_drlmF	3	199445	69923.6	0.35059	0.000222596	0.206124	0.0089619
tr|U5LXA2|U5LXA2_ECOLI	Peptidoglycan-associated outer membrane lipoprotein	pal	drlmC	wtB_drlmC	3	169637	157844	0.93048	0.25666	1	0.809428
tr|U5LXA2|U5LXA2_ECOLI	Peptidoglycan-associated outer membrane lipoprotein	pal	drlmE	wtB_drlmE	3	153649	169912	1.10585	0.282123	1	0.530502
tr|U5LXA2|U5LXA2_ECOLI	Peptidoglycan-associated outer membrane lipoprotein	pal	drlmF	wtB_drlmF	3	152509	122742	0.804823	0.0164348	1	0.095083
tr|U5LXA5|U5LXA5_ECOLI	6-phosphogluconolactonase	pgl	drlmC	wtB_drlmC	3	76436.8	82195.7	1.07534	0.352639	1	0.832497
tr|U5LXA5|U5LXA5_ECOLI	6-phosphogluconolactonase	pgl	drlmE	wtB_drlmE	3	73440.5	64058.6	0.872251	0.214128	1	0.461481
tr|U5LXA5|U5LXA5_ECOLI	6-phosphogluconolactonase	pgl	drlmF	wtB_drlmF	3	52242.3	38584.9	0.738576	0.030814	1	0.141959
tr|U5LXB9|U5LXB9_ECOLI	Site-determining protein	minD	drlmC	wtB_drlmC	3	22553.4	26626.5	1.1806	0.241789	1	0.794415
tr|U5LXB9|U5LXB9_ECOLI	Site-determining protein	minD	drlmE	wtB_drlmE	3	21655.8	27197.4	1.25589	0.138441	1	0.365743
tr|U5LXB9|U5LXB9_ECOLI	Site-determining protein	minD	drlmF	wtB_drlmF	3	23521.7	22215.5	0.944466	0.678447	1	0.818023
tr|U5LXC9|U5LXC9_ECOLI	Molybdopterin synthase, large subunit	moaE	drlmC	wtB_drlmC	3	13827.8	14726.2	1.06497	0.37364	1	0.850323
tr|U5LXC9|U5LXC9_ECOLI	Molybdopterin synthase, large subunit	moaE	drlmE	wtB_drlmE	3	12543.5	12420.5	0.990201	0.883861	1	0.94285
tr|U5LXC9|U5LXC9_ECOLI	Molybdopterin synthase, large subunit	moaE	drlmF	wtB_drlmF	3	13514	18162.8	1.344	0.00375011	1	0.039915
tr|U5LXD0|U5LXD0_ECOLI	YbgS	ybgS	drlmC	wtB_drlmC	2	68419.4	41156.3	0.60153	0.278126	1	0.816855
tr|U5LXD0|U5LXD0_ECOLI	YbgS	ybgS	drlmE	wtB_drlmE	2	62105.7	24777.5	0.398957	0.186975	1	0.42831
tr|U5LXD0|U5LXD0_ECOLI	YbgS	ybgS	drlmF	wtB_drlmF	2	66453.4	29441.7	0.443042	0.156019	1	0.36209
tr|U5LXD2|U5LXD2_ECOLI	Alanine racemase	dadX	drlmC	wtB_drlmC	1	7357.22	5652.17	0.768248	0.457191	1	0.885843
tr|U5LXD2|U5LXD2_ECOLI	Alanine racemase	dadX	drlmE	wtB_drlmE	1	6974.97	5507.56	0.789618	0.467329	1	0.676992
tr|U5LXD2|U5LXD2_ECOLI	Alanine racemase	dadX	drlmF	wtB_drlmF	1	7383.45	2740.46	0.371162	0.103619	1	0.292535
tr|U5LXE1|U5LXE1_ECOLI	Putative family 3 glycosyltransferase	ybiB	drlmC	wtB_drlmC	3	24804.2	26936	1.08595	0.448394	1	0.885843
tr|U5LXE1|U5LXE1_ECOLI	Putative family 3 glycosyltransferase	ybiB	drlmE	wtB_drlmE	3	25592.3	25979.5	1.01513	0.845552	1	0.922508
tr|U5LXE1|U5LXE1_ECOLI	Putative family 3 glycosyltransferase	ybiB	drlmF	wtB_drlmF	3	24981.5	23243.3	0.930421	0.547462	1	0.711638
tr|U5LXF6|U5LXF6_ECOLI	Fused predicted transporter subunits of ABC superfamily: ATP-bindingcomponents	ybiT	drlmC	wtB_drlmC	2	13747.4	15999.4	1.16381	0.478195	1	0.887128
tr|U5LXF6|U5LXF6_ECOLI	Fused predicted transporter subunits of ABC superfamily: ATP-bindingcomponents	ybiT	drlmE	wtB_drlmE	2	13200.2	21478.1	1.62711	0.0331278	1	0.16209
tr|U5LXF6|U5LXF6_ECOLI	Fused predicted transporter subunits of ABC superfamily: ATP-bindingcomponents	ybiT	drlmF	wtB_drlmF	1	12978.4	17736.3	1.3666	0.150979	1	0.356227
tr|U5LXF8|U5LXF8_ECOLI	Molybdenum import ATP-binding protein ModC	modC	drlmC	wtB_drlmC	1	3128.88	2765.21	0.883771	0.773323	1	0.944676
tr|U5LXF8|U5LXF8_ECOLI	Molybdenum import ATP-binding protein ModC	modC	drlmE	wtB_drlmE	1	2860	4758.06	1.66366	0.0676201	1	0.243788
tr|U5LXG0|U5LXG0_ECOLI	YchN	ychN	drlmC	wtB_drlmC	3	20767.4	24875.9	1.19783	0.304581	1	0.816855
tr|U5LXG0|U5LXG0_ECOLI	YchN	ychN	drlmE	wtB_drlmE	3	18809.8	24668.5	1.31148	0.0732411	1	0.250791
tr|U5LXG0|U5LXG0_ECOLI	YchN	ychN	drlmF	wtB_drlmF	3	20138	24012.6	1.1924	0.348871	1	0.552231
tr|U5LXG1|U5LXG1_ECOLI	Fructose-6-phosphate aldolase	fsaA	drlmC	wtB_drlmC	1	24408	26376.2	1.08064	0.244542	1	0.794415
tr|U5LXG1|U5LXG1_ECOLI	Fructose-6-phosphate aldolase	fsaA	drlmE	wtB_drlmE	1	16971	13101.8	0.772011	0.0510261	1	0.207348
tr|U5LXG1|U5LXG1_ECOLI	Fructose-6-phosphate aldolase	fsaA	drlmF	wtB_drlmF	1	27884.8	25921.4	0.929586	0.124028	1	0.32081
tr|U5LXG4|U5LXG4_ECOLI	Glutathione periplasmic binding protein, ABC superfamily transporte	gsiB	drlmC	wtB_drlmC	3	9125.6	7272.47	0.79693	0.172568	1	0.758182
tr|U5LXG4|U5LXG4_ECOLI	Glutathione periplasmic binding protein, ABC superfamily transporte	gsiB	drlmE	wtB_drlmE	2	7880.63	8972.53	1.13855	0.514105	1	0.716608
tr|U5LXG4|U5LXG4_ECOLI	Glutathione periplasmic binding protein, ABC superfamily transporte	gsiB	drlmF	wtB_drlmF	3	8516.08	8785.21	1.0316	0.817336	1	0.915179
tr|U5LXG6|U5LXG6_ECOLI	Nitrate reductase 1, alpha subunit	narG	drlmC	wtB_drlmC	2	10362.3	7181.44	0.693036	0.393046	1	0.869466
tr|U5LXG6|U5LXG6_ECOLI	Nitrate reductase 1, alpha subunit	narG	drlmE	wtB_drlmE	1	5628.86	2474.77	0.439657	0.107167	1	0.317423
tr|U5LXJ3|U5LXJ3_ECOLI	Arginine binding protein, periplasmic	artJ	drlmC	wtB_drlmC	1	30622.6	17469.7	0.570485	0.00128322	1	0.193551
tr|U5LXJ3|U5LXJ3_ECOLI	Arginine binding protein, periplasmic	artJ	drlmE	wtB_drlmE	1	37997.5	30606.2	0.805479	0.134603	1	0.361013
tr|U5LXJ3|U5LXJ3_ECOLI	Arginine binding protein, periplasmic	artJ	drlmF	wtB_drlmF	1	33524.9	17136.6	0.511158	0.000442873	0.4101	0.0132507
tr|U5LXJ7|U5LXJ7_ECOLI	Lipoprotein	ybjP	drlmC	wtB_drlmC	3	76652.2	75330.6	0.982758	0.755771	1	0.944676
tr|U5LXJ7|U5LXJ7_ECOLI	Lipoprotein	ybjP	drlmE	wtB_drlmE	3	74934.4	70818.7	0.945075	0.55809	1	0.744379
tr|U5LXJ7|U5LXJ7_ECOLI	Lipoprotein	ybjP	drlmF	wtB_drlmF	3	81032.2	60383.4	0.745178	0.00748048	1	0.0629721
tr|U5LXK1|U5LXK1_ECOLI	L-allo-threonine aldolase, PLP-dependent	ltaE	drlmF	wtB_drlmF	1	12595.1	11109.6	0.882061	0.188046	1	0.4003
tr|U5LXL5|U5LXL5_ECOLI	Outer-membrane lipoprotein carrier protein	lolA	drlmC	wtB_drlmC	1	51822.9	55863.2	1.07796	0.682633	1	0.94023
tr|U5LXL5|U5LXL5_ECOLI	Outer-membrane lipoprotein carrier protein	lolA	drlmE	wtB_drlmE	1	51466.4	51627.6	1.00313	0.989419	1	0.994964
tr|U5LXL5|U5LXL5_ECOLI	Outer-membrane lipoprotein carrier protein	lolA	drlmF	wtB_drlmF	1	51505	51657.3	1.00296	0.987356	1	0.994062
tr|U5LXM4|U5LXM4_ECOLI	Isoaspartyl peptidase	iaaA	drlmC	wtB_drlmC	1	17109.1	20477.9	1.19691	0.154474	1	0.743535
tr|U5LXM4|U5LXM4_ECOLI	Isoaspartyl peptidase	iaaA	drlmE	wtB_drlmE	1	4775.65	7352.21	1.53952	0.00413578	1	0.0466613
tr|U5LXN1|U5LXN1_ECOLI	Glutathione S-transferase	gstB	drlmC	wtB_drlmC	3	17699.9	20132.6	1.13744	0.297304	1	0.816855
tr|U5LXN1|U5LXN1_ECOLI	Glutathione S-transferase	gstB	drlmE	wtB_drlmE	3	17225.9	19049.6	1.10587	0.152906	1	0.385885
tr|U5LXN1|U5LXN1_ECOLI	Glutathione S-transferase	gstB	drlmF	wtB_drlmF	3	17600.6	25124.5	1.42748	0.00756427	1	0.0631038
tr|U5LXN3|U5LXN3_ECOLI	30S ribosomal protein S1	rpsA	drlmC	wtB_drlmC	3	192758	232586	1.20662	0.124825	1	0.717788
tr|U5LXN3|U5LXN3_ECOLI	30S ribosomal protein S1	rpsA	drlmE	wtB_drlmE	3	150547	151774	1.00815	0.873157	1	0.934551
tr|U5LXN3|U5LXN3_ECOLI	30S ribosomal protein S1	rpsA	drlmF	wtB_drlmF	3	185051	205680	1.11148	0.375782	1	0.574215
tr|U5LXQ2|U5LXQ2_ECOLI	#N/A	artI	drlmC	wtB_drlmC	3	133177	144203	1.08279	0.270337	1	0.816855
tr|U5LXQ2|U5LXQ2_ECOLI	#N/A	artI	drlmE	wtB_drlmE	3	141504	143257	1.01239	0.85781	1	0.926733
tr|U5LXQ2|U5LXQ2_ECOLI	#N/A	artI	drlmF	wtB_drlmF	3	146884	98091.9	0.667819	0.0319763	1	0.144439
tr|U5LXQ4|U5LXQ4_ECOLI	DNA topoisomerase 1	topA	drlmC	wtB_drlmC	3	17673.8	18258.9	1.0331	0.867889	1	0.971554
tr|U5LXQ4|U5LXQ4_ECOLI	DNA topoisomerase 1	topA	drlmE	wtB_drlmE	3	16590.6	14215.2	0.856825	0.327261	1	0.569589
tr|U5LXQ4|U5LXQ4_ECOLI	DNA topoisomerase 1	topA	drlmF	wtB_drlmF	3	17003.8	18634	1.09587	0.582292	1	0.741681
tr|U5LXR1|U5LXR1_ECOLI	GTP cyclohydrolase-2	ribA	drlmF	wtB_drlmF	1	11103.4	12829.7	1.15548	0.576219	1	0.738006
tr|U5LXS5|U5LXS5_ECOLI	DNA-binding transcriptional dual regulator, leucine-binding protei	lrp	drlmC	wtB_drlmC	1	25339.9	21772.4	0.859215	0.635326	1	0.937325
tr|U5LXS5|U5LXS5_ECOLI	DNA-binding transcriptional dual regulator, leucine-binding protei	lrp	drlmE	wtB_drlmE	1	25919.3	32257	1.24452	0.366649	1	0.600374
tr|U5LXS5|U5LXS5_ECOLI	DNA-binding transcriptional dual regulator, leucine-binding protei	lrp	drlmF	wtB_drlmF	1	25316.4	16528.5	0.652876	0.258891	1	0.473781
tr|U5LXS6|U5LXS6_ECOLI	Outer membrane protein A (3aII*Gd)	ompA	drlmC	wtB_drlmC	3	707154	841609	1.19014	0.159414	1	0.745027
tr|U5LXS6|U5LXS6_ECOLI	Outer membrane protein A (3aII*Gd)	ompA	drlmE	wtB_drlmE	3	617809	526089	0.851541	0.00777677	1	0.0703578
tr|U5LXS6|U5LXS6_ECOLI	Outer membrane protein A (3aII*Gd)	ompA	drlmF	wtB_drlmF	3	637624	508978	0.798242	0.0294984	1	0.137957
tr|U5LXT6|U5LXT6_ECOLI	YmjA	ymjA	drlmC	wtB_drlmC	1	3253.27	3226.25	0.991694	0.955586	1	0.985707
tr|U5LXT6|U5LXT6_ECOLI	YmjA	ymjA	drlmE	wtB_drlmE	1	3201.49	3546.34	1.10772	0.554682	1	0.741897
tr|U5LXT6|U5LXT6_ECOLI	YmjA	ymjA	drlmF	wtB_drlmF	1	3220.38	3729.17	1.15799	0.241585	1	0.453768
tr|U5LXT8|U5LXT8_ECOLI	#N/A	hyaB	drlmC	wtB_drlmC	3	29426.5	28212.2	0.958735	0.763185	1	0.944676
tr|U5LXT8|U5LXT8_ECOLI	#N/A	hyaB	drlmE	wtB_drlmE	1	41347	12580.5	0.304266	0.00232002	1	0.0320393
tr|U5LXU7|U5LXU7_ECOLI	Lipid A export ATP-binding/permease protein MsbA	msbA	drlmC	wtB_drlmC	1	18823.8	21685	1.152	0.531727	1	0.910846
tr|U5LXU7|U5LXU7_ECOLI	Lipid A export ATP-binding/permease protein MsbA	msbA	drlmE	wtB_drlmE	1	17886.2	23683	1.3241	0.167266	1	0.403325
tr|U5LXU7|U5LXU7_ECOLI	Lipid A export ATP-binding/permease protein MsbA	msbA	drlmF	wtB_drlmF	1	18242.6	27120.5	1.48665	0.0848136	1	0.260058
tr|U5LXU9|U5LXU9_ECOLI	Peptide chain release factor 2	prfB	drlmC	wtB_drlmC	3	31958.2	40898.1	1.27974	0.0252001	1	0.503213
tr|U5LXU9|U5LXU9_ECOLI	Peptide chain release factor 2	prfB	drlmE	wtB_drlmE	3	31026.9	37730.9	1.21607	0.000309087	0.296415	0.00988049
tr|U5LXU9|U5LXU9_ECOLI	Peptide chain release factor 2	prfB	drlmF	wtB_drlmF	3	32579.8	44833.2	1.3761	0.00157368	1	0.0254156
tr|U5LXV4|U5LXV4_ECOLI	Transaldolase	talB	drlmC	wtB_drlmC	3	168146	180798	1.07524	0.273579	1	0.816855
tr|U5LXV4|U5LXV4_ECOLI	Transaldolase	talB	drlmE	wtB_drlmE	3	121794	123835	1.01676	0.894668	1	0.947005
tr|U5LXV4|U5LXV4_ECOLI	Transaldolase	talB	drlmF	wtB_drlmF	3	149671	168528	1.12599	0.313417	1	0.518257
tr|U5LXW0|U5LXW0_ECOLI	Chaperone protein DnaK	dnaK	drlmC	wtB_drlmC	3	953565	997590	1.04617	0.584041	1	0.925881
tr|U5LXW0|U5LXW0_ECOLI	Chaperone protein DnaK	dnaK	drlmE	wtB_drlmE	3	911054	771566	0.846894	0.285926	1	0.532819
tr|U5LXW0|U5LXW0_ECOLI	Chaperone protein DnaK	dnaK	drlmF	wtB_drlmF	3	931095	930356	0.999206	0.991407	1	0.99463
tr|U5LXW4|U5LXW4_ECOLI	Outer membrane porin 1a (IabF)	ompF	drlmC	wtB_drlmC	3	70099.6	52210.3	0.744803	0.0594289	1	0.599979
tr|U5LXW4|U5LXW4_ECOLI	Outer membrane porin 1a (IabF)	ompF	drlmE	wtB_drlmE	3	57751.6	396188	6.86022	0.000139337	0.133624	0.0066812
tr|U5LXW4|U5LXW4_ECOLI	Outer membrane porin 1a (IabF)	ompF	drlmF	wtB_drlmF	3	68334.8	38619.4	0.565149	0.0122042	1	0.081892
tr|U5LXZ7|U5LXZ7_ECOLI	#N/A	yccU	drlmC	wtB_drlmC	3	60495.1	71880.2	1.1882	0.174964	1	0.759469
tr|U5LXZ7|U5LXZ7_ECOLI	#N/A	yccU	drlmE	wtB_drlmE	3	37133.7	43902.8	1.18229	0.100405	1	0.308618
tr|U5LXZ7|U5LXZ7_ECOLI	#N/A	yccU	drlmF	wtB_drlmF	3	40295.7	42298.5	1.0497	0.685285	1	0.821987
tr|U5LY04|U5LY04_ECOLI	LPS-assembly protein LptD	lptD	drlmC	wtB_drlmC	3	8095.19	6787.42	0.838451	0.455336	1	0.885843
tr|U5LY04|U5LY04_ECOLI	LPS-assembly protein LptD	lptD	drlmE	wtB_drlmE	3	7950.11	6829.22	0.85901	0.402827	1	0.622643
tr|U5LY04|U5LY04_ECOLI	LPS-assembly protein LptD	lptD	drlmF	wtB_drlmF	3	8001.94	6161.04	0.769944	0.287568	1	0.49749
tr|U5LY10|U5LY10_ECOLI	Phosphoanhydride phosphorylase	appA	drlmC	wtB_drlmC	2	12476.5	11224.8	0.899677	0.499751	1	0.900447
tr|U5LY10|U5LY10_ECOLI	Phosphoanhydride phosphorylase	appA	drlmE	wtB_drlmE	1	13066.9	5483.69	0.419663	0.015085	1	0.100027
tr|U5LY10|U5LY10_ECOLI	Phosphoanhydride phosphorylase	appA	drlmF	wtB_drlmF	2	17696.7	15463.5	0.87381	0.426273	1	0.613887
tr|U5LY27|U5LY27_ECOLI	#N/A	yceB	drlmC	wtB_drlmC	3	16533.3	19001.6	1.14929	0.0988025	1	0.668197
tr|U5LY27|U5LY27_ECOLI	#N/A	yceB	drlmE	wtB_drlmE	3	15641.4	18270.5	1.16808	0.118661	1	0.333711
tr|U5LY27|U5LY27_ECOLI	#N/A	yceB	drlmF	wtB_drlmF	3	15660.1	16212.4	1.03527	0.407474	1	0.600829
tr|U5LY31|U5LY31_ECOLI	Protein MraZ	mraZ	drlmC	wtB_drlmC	1	13567.2	12295.8	0.906286	0.446366	1	0.885843
tr|U5LY31|U5LY31_ECOLI	Protein MraZ	mraZ	drlmF	wtB_drlmF	1	13338.4	12299.4	0.922105	0.603766	1	0.759354
tr|U5LY35|U5LY35_ECOLI	NAD(P)H dehydrogenase (quinone)	wrbA	drlmC	wtB_drlmC	3	162315	160198	0.986957	0.951302	1	0.984499
tr|U5LY35|U5LY35_ECOLI	NAD(P)H dehydrogenase (quinone)	wrbA	drlmE	wtB_drlmE	3	165365	133745	0.808789	0.275256	1	0.527428
tr|U5LY35|U5LY35_ECOLI	NAD(P)H dehydrogenase (quinone)	wrbA	drlmF	wtB_drlmF	3	166311	112582	0.676935	0.158797	1	0.365586
tr|U5LY37|U5LY37_ECOLI	Conserved SAM-binding protein, DUF218 family	ydcF	drlmE	wtB_drlmE	1	5207.75	4905.73	0.942005	0.803208	1	0.89567
tr|U5LY37|U5LY37_ECOLI	Conserved SAM-binding protein, DUF218 family	ydcF	drlmF	wtB_drlmF	1	5588.82	6350.08	1.13621	0.649719	1	0.797931
tr|U5LY42|U5LY42_ECOLI	UDP-N-acetylmuramate--L-alanine ligase	murC	drlmC	wtB_drlmC	1	12912.4	14136.3	1.09479	0.28852	1	0.816855
tr|U5LY42|U5LY42_ECOLI	UDP-N-acetylmuramate--L-alanine ligase	murC	drlmE	wtB_drlmE	1	11158	13153.6	1.17884	0.101265	1	0.310265
tr|U5LY44|U5LY44_ECOLI	Fused DNA-binding transcriptional regulator/proline dehydrogenase/pyrroline-5-carboxylate dehydrogenase	putA	drlmC	wtB_drlmC	3	24983.7	26142.1	1.04637	0.828261	1	0.965363
tr|U5LY44|U5LY44_ECOLI	Fused DNA-binding transcriptional regulator/proline dehydrogenase/pyrroline-5-carboxylate dehydrogenase	putA	drlmE	wtB_drlmE	3	25688.1	26678.4	1.03855	0.813779	1	0.901794
tr|U5LY44|U5LY44_ECOLI	Fused DNA-binding transcriptional regulator/proline dehydrogenase/pyrroline-5-carboxylate dehydrogenase	putA	drlmF	wtB_drlmF	2	25036.9	9247.2	0.369343	0.028116	1	0.132159
tr|U5LY45|U5LY45_ECOLI	Molybdochelatase incorporating molybdenum into molybdopterin	mog	drlmC	wtB_drlmC	1	28276	27974.3	0.98933	0.931815	1	0.9805
tr|U5LY45|U5LY45_ECOLI	Molybdochelatase incorporating molybdenum into molybdopterin	mog	drlmE	wtB_drlmE	1	23108.8	29725.6	1.28633	0.0302193	1	0.153335
tr|U5LY45|U5LY45_ECOLI	Molybdochelatase incorporating molybdenum into molybdopterin	mog	drlmF	wtB_drlmF	1	24699	31982.6	1.29489	0.0832776	1	0.25705
tr|U5LY51|U5LY51_ECOLI	Lipoprotein	ydcL	drlmC	wtB_drlmC	3	66038.2	59442.4	0.900122	0.0126781	1	0.44674
tr|U5LY51|U5LY51_ECOLI	Lipoprotein	ydcL	drlmE	wtB_drlmE	3	61719.9	52470.4	0.850138	0.0539844	1	0.209599
tr|U5LY51|U5LY51_ECOLI	Lipoprotein	ydcL	drlmF	wtB_drlmF	3	62452.5	41208.1	0.659832	0.000918928	0.850928	0.0189578
tr|U5LY52|U5LY52_ECOLI	Conserved protein, DUF177 family	yceD	drlmC	wtB_drlmC	2	25028	19923.1	0.796032	0.2306	1	0.794415
tr|U5LY52|U5LY52_ECOLI	Conserved protein, DUF177 family	yceD	drlmE	wtB_drlmE	3	29027.7	40196.3	1.38476	0.0399344	1	0.178126
tr|U5LY52|U5LY52_ECOLI	Conserved protein, DUF177 family	yceD	drlmF	wtB_drlmF	3	25305.2	25823.1	1.02047	0.810237	1	0.909429
tr|U5LY54|U5LY54_ECOLI	Cell division protein ZapD	zapD	drlmC	wtB_drlmC	2	19726.4	21026.3	1.0659	0.361247	1	0.838198
tr|U5LY54|U5LY54_ECOLI	Cell division protein ZapD	zapD	drlmE	wtB_drlmE	2	17490.8	14387.1	0.822549	0.039325	1	0.178126
tr|U5LY54|U5LY54_ECOLI	Cell division protein ZapD	zapD	drlmF	wtB_drlmF	2	23936.8	23412.8	0.978106	0.520113	1	0.691989
tr|U5LY57|U5LY57_ECOLI	YcdX chaperone, redox enzyme maturation protein (REMP) required forswarming	ycdY	drlmC	wtB_drlmC	3	34508.6	30795.9	0.892412	0.149682	1	0.743535
tr|U5LY57|U5LY57_ECOLI	YcdX chaperone, redox enzyme maturation protein (REMP) required forswarming	ycdY	drlmE	wtB_drlmE	3	29312.1	30512.3	1.04094	0.744188	1	0.868219
tr|U5LY57|U5LY57_ECOLI	YcdX chaperone, redox enzyme maturation protein (REMP) required forswarming	ycdY	drlmF	wtB_drlmF	3	31900.5	27353.6	0.857465	0.112002	1	0.305192
tr|U5LY58|U5LY58_ECOLI	3-oxoacyl-[acyl-carrier-protein] reductase	fabG	drlmC	wtB_drlmC	3	95487.8	111577	1.16849	0.0496543	1	0.560975
tr|U5LY58|U5LY58_ECOLI	3-oxoacyl-[acyl-carrier-protein] reductase	fabG	drlmE	wtB_drlmE	3	95546.5	111725	1.16932	0.0634859	1	0.231494
tr|U5LY58|U5LY58_ECOLI	3-oxoacyl-[acyl-carrier-protein] reductase	fabG	drlmF	wtB_drlmF	3	93319	88525.3	0.948631	0.199909	1	0.409548
tr|U5LY63|U5LY63_ECOLI	Thymidylate kinase	tmk	drlmC	wtB_drlmC	1	7738.55	10469.6	1.35292	0.0230921	1	0.503213
tr|U5LY63|U5LY63_ECOLI	Thymidylate kinase	tmk	drlmE	wtB_drlmE	1	7911.67	12473.8	1.57664	0.000250029	0.239777	0.00874957
tr|U5LY63|U5LY63_ECOLI	Thymidylate kinase	tmk	drlmF	wtB_drlmF	1	8814.08	11201.2	1.27083	0.0428649	1	0.1693
tr|U5LY66|U5LY66_ECOLI	Non-specific ribonucleoside hydrolase RihC	rihC	drlmC	wtB_drlmC	1	3837.5	3627.47	0.94527	0.854176	1	0.970083
tr|U5LY66|U5LY66_ECOLI	Non-specific ribonucleoside hydrolase RihC	rihC	drlmE	wtB_drlmE	1	4299.22	5926.35	1.37847	0.214139	1	0.461481
tr|U5LY66|U5LY66_ECOLI	Non-specific ribonucleoside hydrolase RihC	rihC	drlmF	wtB_drlmF	1	3838.71	3824.82	0.996381	0.988341	1	0.994062
tr|U5LY68|U5LY68_ECOLI	Purine nucleoside phosphoramidase, dadA activator protein	hinT	drlmC	wtB_drlmC	2	99348.9	108503	1.09214	0.163046	1	0.745027
tr|U5LY68|U5LY68_ECOLI	Purine nucleoside phosphoramidase, dadA activator protein	hinT	drlmE	wtB_drlmE	2	97144.5	118129	1.21601	0.0776403	1	0.258531
tr|U5LY68|U5LY68_ECOLI	Purine nucleoside phosphoramidase, dadA activator protein	hinT	drlmF	wtB_drlmF	2	114842	115745	1.00786	0.867298	1	0.940641
tr|U5LY70|U5LY70_ECOLI	Aconitate hydratase 2	acnB	drlmC	wtB_drlmC	3	50654.2	55145.9	1.08867	0.53039	1	0.910557
tr|U5LY70|U5LY70_ECOLI	Aconitate hydratase 2	acnB	drlmE	wtB_drlmE	3	60705.6	103382	1.703	0.0345648	1	0.162488
tr|U5LY70|U5LY70_ECOLI	Aconitate hydratase 2	acnB	drlmF	wtB_drlmF	3	50197.9	57048.9	1.13648	0.32982	1	0.53394
tr|U5LY74|U5LY74_ECOLI	UPF0227 protein ycfP	ycfP	drlmC	wtB_drlmC	3	44153	48055.8	1.08839	0.500987	1	0.900447
tr|U5LY74|U5LY74_ECOLI	UPF0227 protein ycfP	ycfP	drlmE	wtB_drlmE	3	38992.1	40368	1.03528	0.716142	1	0.849976
tr|U5LY74|U5LY74_ECOLI	UPF0227 protein ycfP	ycfP	drlmF	wtB_drlmF	3	42890.5	50560.4	1.17883	0.248782	1	0.460905
tr|U5LY75|U5LY75_ECOLI	Multicopper oxidase (Laccase)	cueO	drlmC	wtB_drlmC	1	11993.4	11012.2	0.918187	0.762269	1	0.944676
tr|U5LY75|U5LY75_ECOLI	Multicopper oxidase (Laccase)	cueO	drlmE	wtB_drlmE	1	11006.1	7907.11	0.718427	0.245904	1	0.495938
tr|U5LY75|U5LY75_ECOLI	Multicopper oxidase (Laccase)	cueO	drlmF	wtB_drlmF	1	11485.1	12872.3	1.12079	0.617828	1	0.772077
tr|U5LY79|U5LY79_ECOLI	Transcription-repair-coupling factor	mfd	drlmC	wtB_drlmC	1	4833.54	4395.62	0.909399	0.744557	1	0.944676
tr|U5LY79|U5LY79_ECOLI	Transcription-repair-coupling factor	mfd	drlmE	wtB_drlmE	1	4579.29	3929.67	0.858139	0.557467	1	0.744379
tr|U5LY79|U5LY79_ECOLI	Transcription-repair-coupling factor	mfd	drlmF	wtB_drlmF	1	4816.86	5479.22	1.13751	0.631572	1	0.782026
tr|U5LY85|U5LY85_ECOLI	Pantothenate synthetase	panC	drlmC	wtB_drlmC	3	23113.1	27766.5	1.20133	0.334109	1	0.829236
tr|U5LY85|U5LY85_ECOLI	Pantothenate synthetase	panC	drlmE	wtB_drlmE	3	22569.1	29774.9	1.31928	0.0998146	1	0.307789
tr|U5LY85|U5LY85_ECOLI	Pantothenate synthetase	panC	drlmF	wtB_drlmF	3	23012.8	30284.4	1.31598	0.164988	1	0.369671
tr|U5LY92|U5LY92_ECOLI	Lipoyl-dependent Cys-based peroxidase, hydroperoxide resistance salt-shock inducible membrane protein peroxiredoxin	osmC	drlmC	wtB_drlmC	3	402651	450114	1.11788	0.0251667	1	0.503213
tr|U5LY92|U5LY92_ECOLI	Lipoyl-dependent Cys-based peroxidase, hydroperoxide resistance salt-shock inducible membrane protein peroxiredoxin	osmC	drlmE	wtB_drlmE	3	479458	493580	1.02945	0.548878	1	0.738124
tr|U5LY92|U5LY92_ECOLI	Lipoyl-dependent Cys-based peroxidase, hydroperoxide resistance salt-shock inducible membrane protein peroxiredoxin	osmC	drlmF	wtB_drlmF	3	435577	409810	0.940844	0.391445	1	0.590053
tr|U5LY96|U5LY96_ECOLI	Poly(A) polymerase I	pcnB	drlmC	wtB_drlmC	1	4347.22	4376.04	1.00663	0.925051	1	0.9805
tr|U5LY97|U5LY97_ECOLI	D-ala-D-a la transporter subunit	ddpA	drlmC	wtB_drlmC	1	7778.29	8744.15	1.12417	0.51083	1	0.904625
tr|U5LY97|U5LY97_ECOLI	D-ala-D-a la transporter subunit	ddpA	drlmE	wtB_drlmE	1	10163.8	10755.5	1.05822	0.705831	1	0.84332
tr|U5LYA0|U5LYA0_ECOLI	Glutamate:gamma-aminobutyric acid antiporter	gadC	drlmF	wtB_drlmF	1	116949	40142.2	0.343245	0.108814	1	0.299535
tr|U5LYA8|U5LYA8_ECOLI	3-oxoacyl-[acyl-carrier-protein] synthase 3	fabH	drlmC	wtB_drlmC	2	22604.1	21115.1	0.934128	0.7863	1	0.948269
tr|U5LYA8|U5LYA8_ECOLI	3-oxoacyl-[acyl-carrier-protein] synthase 3	fabH	drlmE	wtB_drlmE	2	22098.8	18260.4	0.826308	0.350205	1	0.589204
tr|U5LYA8|U5LYA8_ECOLI	3-oxoacyl-[acyl-carrier-protein] synthase 3	fabH	drlmF	wtB_drlmF	3	20821.8	24111.4	1.15799	0.512344	1	0.686585
tr|U5LYB7|U5LYB7_ECOLI	Autoinducer 2-binding protein	lsrB	drlmC	wtB_drlmC	3	47717	52461.8	1.09944	0.112894	1	0.704847
tr|U5LYB7|U5LYB7_ECOLI	Autoinducer 2-binding protein	lsrB	drlmE	wtB_drlmE	3	39284.8	50280.6	1.2799	0.0249374	1	0.13821
tr|U5LYB7|U5LYB7_ECOLI	Autoinducer 2-binding protein	lsrB	drlmF	wtB_drlmF	2	38676.3	21387.7	0.552992	0.000566292	0.524386	0.0154231
tr|U5LYB8|U5LYB8_ECOLI	Fused glucose-specific PTS enzymes: IIB component/IIC component	ptsG	drlmC	wtB_drlmC	1	5526.28	4012.66	0.726105	0.392019	1	0.869466
tr|U5LYB8|U5LYB8_ECOLI	Fused glucose-specific PTS enzymes: IIB component/IIC component	ptsG	drlmE	wtB_drlmE	1	4543.32	2341.78	0.515433	0.141174	1	0.370689
tr|U5LYB8|U5LYB8_ECOLI	Fused glucose-specific PTS enzymes: IIB component/IIC component	ptsG	drlmF	wtB_drlmF	1	4199.7	3183.44	0.758018	0.418679	1	0.612476
tr|U5LYC0|U5LYC0_ECOLI	Ribosomal RNA small subunit methyltransferase H	rsmH	drlmC	wtB_drlmC	3	21104.5	25265.5	1.19716	0.037125	1	0.530076
tr|U5LYC0|U5LYC0_ECOLI	Ribosomal RNA small subunit methyltransferase H	rsmH	drlmE	wtB_drlmE	3	21803.7	23981.6	1.09989	0.338294	1	0.577799
tr|U5LYC0|U5LYC0_ECOLI	Ribosomal RNA small subunit methyltransferase H	rsmH	drlmF	wtB_drlmF	3	20450.8	21771.1	1.06456	0.229514	1	0.437853
tr|U5LYC4|U5LYC4_ECOLI	Elongation factor Ts	tsf	drlmC	wtB_drlmC	3	106338	108820	1.02334	0.689067	1	0.943308
tr|U5LYC4|U5LYC4_ECOLI	Elongation factor Ts	tsf	drlmE	wtB_drlmE	3	102452	104613	1.0211	0.712643	1	0.847921
tr|U5LYC4|U5LYC4_ECOLI	Elongation factor Ts	tsf	drlmF	wtB_drlmF	3	111643	118395	1.06048	0.182688	1	0.393417
tr|U5LYD1|U5LYD1_ECOLI	#N/A	ddlB	drlmC	wtB_drlmC	1	10334.5	11645	1.12681	0.210575	1	0.768599
tr|U5LYD1|U5LYD1_ECOLI	#N/A	ddlB	drlmE	wtB_drlmE	1	10489.7	12561.9	1.19754	0.0689081	1	0.244752
tr|U5LYD1|U5LYD1_ECOLI	#N/A	ddlB	drlmF	wtB_drlmF	3	6920.32	10920.9	1.57809	0.0130027	1	0.0847923
tr|U5LYD6|U5LYD6_ECOLI	3-hydroxyacyl-[acyl-carrier-protein] dehydratase FabZ	fabZ	drlmC	wtB_drlmC	2	33324.5	32579.7	0.97765	0.927419	1	0.9805
tr|U5LYD6|U5LYD6_ECOLI	3-hydroxyacyl-[acyl-carrier-protein] dehydratase FabZ	fabZ	drlmE	wtB_drlmE	3	26793.9	22820.1	0.85169	0.480382	1	0.691169
tr|U5LYD6|U5LYD6_ECOLI	3-hydroxyacyl-[acyl-carrier-protein] dehydratase FabZ	fabZ	drlmF	wtB_drlmF	3	31884.1	25231.7	0.791357	0.395897	1	0.593205
tr|U5LYD9|U5LYD9_ECOLI	Uncharacterized protein	ydfZ	drlmC	wtB_drlmC	2	28310.3	24059.8	0.84986	0.190051	1	0.759469
tr|U5LYD9|U5LYD9_ECOLI	Uncharacterized protein	ydfZ	drlmE	wtB_drlmE	2	33351.7	25558.7	0.766338	0.17698	1	0.415732
tr|U5LYD9|U5LYD9_ECOLI	Uncharacterized protein	ydfZ	drlmF	wtB_drlmF	2	33381.4	13079.8	0.391828	0.000901529	0.834816	0.0189578
tr|U5LYE1|U5LYE1_ECOLI	Dephospho-CoA kinase	coaE	drlmC	wtB_drlmC	1	21687.2	23272.4	1.0731	0.436119	1	0.885843
tr|U5LYE1|U5LYE1_ECOLI	Dephospho-CoA kinase	coaE	drlmE	wtB_drlmE	1	17146.7	19658.5	1.14649	0.0112565	1	0.0884837
tr|U5LYE1|U5LYE1_ECOLI	Dephospho-CoA kinase	coaE	drlmF	wtB_drlmF	1	14718.5	15997.5	1.0869	0.0178695	1	0.100897
tr|U5LYE2|U5LYE2_ECOLI	Peptidase T	pepT	drlmC	wtB_drlmC	3	23382.6	27679.6	1.18377	0.124417	1	0.717788
tr|U5LYE2|U5LYE2_ECOLI	Peptidase T	pepT	drlmE	wtB_drlmE	3	20639.5	22886.7	1.10888	0.126958	1	0.34886
tr|U5LYE2|U5LYE2_ECOLI	Peptidase T	pepT	drlmF	wtB_drlmF	3	24462.4	20900.5	0.854393	0.228491	1	0.437517
tr|U5LYE5|U5LYE5_ECOLI	Quinolinate phosphoribosyltransferase	nadC	drlmC	wtB_drlmC	3	15172.8	17754.6	1.17016	0.0154205	1	0.44674
tr|U5LYE5|U5LYE5_ECOLI	Quinolinate phosphoribosyltransferase	nadC	drlmE	wtB_drlmE	3	18389.6	18554.7	1.00898	0.790271	1	0.888159
tr|U5LYE5|U5LYE5_ECOLI	Quinolinate phosphoribosyltransferase	nadC	drlmF	wtB_drlmF	3	17037.4	25273.5	1.48342	0.00033936	0.314247	0.0112231
tr|U5LYE6|U5LYE6_ECOLI	High frequency lysogenization protein HflD	hflD	drlmC	wtB_drlmC	1	17349	15582.3	0.898164	0.731077	1	0.944676
tr|U5LYE6|U5LYE6_ECOLI	High frequency lysogenization protein HflD	hflD	drlmE	wtB_drlmE	1	13944	17431.4	1.2501	0.384907	1	0.613749
tr|U5LYF0|U5LYF0_ECOLI	Pyruvate dehydrogenase E1 component	aceE	drlmC	wtB_drlmC	3	157822	180344	1.1427	0.363171	1	0.839186
tr|U5LYF0|U5LYF0_ECOLI	Pyruvate dehydrogenase E1 component	aceE	drlmE	wtB_drlmE	3	151363	158374	1.04632	0.692025	1	0.839003
tr|U5LYF0|U5LYF0_ECOLI	Pyruvate dehydrogenase E1 component	aceE	drlmF	wtB_drlmF	3	157541	204116	1.29563	0.123466	1	0.32025
tr|U5LYF4|U5LYF4_ECOLI	UPF0231 protein yacL	yacL	drlmC	wtB_drlmC	1	39629.2	39419.9	0.994719	0.946571	1	0.984499
tr|U5LYF4|U5LYF4_ECOLI	UPF0231 protein yacL	yacL	drlmE	wtB_drlmE	1	30717.2	42677.2	1.38936	0.0273954	1	0.144353
tr|U5LYG0|U5LYG0_ECOLI	Ribose-phosphate pyrophosphokinase	prs	drlmC	wtB_drlmC	3	75586	87760.9	1.16107	0.310776	1	0.823818
tr|U5LYG0|U5LYG0_ECOLI	Ribose-phosphate pyrophosphokinase	prs	drlmE	wtB_drlmE	3	90119.6	129525	1.43725	0.00987482	1	0.0802539
tr|U5LYG0|U5LYG0_ECOLI	Ribose-phosphate pyrophosphokinase	prs	drlmF	wtB_drlmF	3	92989.3	110188	1.18496	0.215734	1	0.430538
tr|U5LYG1|U5LYG1_ECOLI	Acetyl-coenzyme A carboxylase carboxyl transferase subunit alpha	accA	drlmC	wtB_drlmC	3	85695.5	94474.9	1.10245	0.119836	1	0.717788
tr|U5LYG1|U5LYG1_ECOLI	Acetyl-coenzyme A carboxylase carboxyl transferase subunit alpha	accA	drlmE	wtB_drlmE	3	79966	88234.8	1.1034	0.0898786	1	0.287312
tr|U5LYG1|U5LYG1_ECOLI	Acetyl-coenzyme A carboxylase carboxyl transferase subunit alpha	accA	drlmF	wtB_drlmF	3	83654	91917.5	1.09878	0.00454216	1	0.0462202
tr|U5LYG8|U5LYG8_ECOLI	3-methyl-2-oxobutanoate hydroxymethyltransferase	panB	drlmC	wtB_drlmC	2	22453.6	20912	0.931341	0.553524	1	0.922751
tr|U5LYG8|U5LYG8_ECOLI	3-methyl-2-oxobutanoate hydroxymethyltransferase	panB	drlmE	wtB_drlmE	2	21090.3	25033.4	1.18696	0.0885349	1	0.286109
tr|U5LYG8|U5LYG8_ECOLI	3-methyl-2-oxobutanoate hydroxymethyltransferase	panB	drlmF	wtB_drlmF	2	21061.9	24393.3	1.15817	0.264492	1	0.480235
tr|U5LYH5|U5LYH5_ECOLI	Cell division topological specificity factor	minE	drlmC	wtB_drlmC	1	58930.6	86387.7	1.46592	0.00607849	1	0.430594
tr|U5LYH5|U5LYH5_ECOLI	Cell division topological specificity factor	minE	drlmE	wtB_drlmE	1	45663.4	72002.3	1.5768	0.00621064	1	0.0614021
tr|U5LYH5|U5LYH5_ECOLI	Cell division topological specificity factor	minE	drlmF	wtB_drlmF	1	51521.9	57266.3	1.11149	0.128467	1	0.325697
tr|U5LYH6|U5LYH6_ECOLI	Nitrate reductase 1, beta (Fe-S) subunit	narH	drlmC	wtB_drlmC	3	21023.3	17382.7	0.826829	0.223855	1	0.790538
tr|U5LYH6|U5LYH6_ECOLI	Nitrate reductase 1, beta (Fe-S) subunit	narH	drlmE	wtB_drlmE	3	20371.6	14824.4	0.727696	0.00586307	1	0.0598158
tr|U5LYH6|U5LYH6_ECOLI	Nitrate reductase 1, beta (Fe-S) subunit	narH	drlmF	wtB_drlmF	3	18304.7	14269.6	0.779561	0.495788	1	0.672181
tr|U5LYI1|U5LYI1_ECOLI	Fused glycosyl transferase and transpeptidase	mrcB	drlmC	wtB_drlmC	1	6002.21	6328.62	1.05438	0.853227	1	0.970083
tr|U5LYI1|U5LYI1_ECOLI	Fused glycosyl transferase and transpeptidase	mrcB	drlmE	wtB_drlmE	1	5680.16	5559.37	0.978736	0.936615	1	0.964784
tr|U5LYI1|U5LYI1_ECOLI	Fused glycosyl transferase and transpeptidase	mrcB	drlmF	wtB_drlmF	1	5979.41	8692.87	1.4538	0.162996	1	0.369671
tr|U5LYI4|U5LYI4_ECOLI	UPF0253 protein yaeP	yaeP	drlmC	wtB_drlmC	2	84308.4	99355.6	1.17848	0.0689159	1	0.628857
tr|U5LYI4|U5LYI4_ECOLI	UPF0253 protein yaeP	yaeP	drlmE	wtB_drlmE	2	82201.2	81354.6	0.989701	0.900471	1	0.950002
tr|U5LYI4|U5LYI4_ECOLI	UPF0253 protein yaeP	yaeP	drlmF	wtB_drlmF	2	83406.5	89780.8	1.07642	0.349986	1	0.55305
tr|U5LYI5|U5LYI5_ECOLI	Fused acetaldehyde-CoA dehydrogenase/iron-dependent alcohol dehydrogenase/pyruvate-formate lyase deactivase	adhE	drlmC	wtB_drlmC	3	87888	93172.7	1.06013	0.785057	1	0.948269
tr|U5LYI5|U5LYI5_ECOLI	Fused acetaldehyde-CoA dehydrogenase/iron-dependent alcohol dehydrogenase/pyruvate-formate lyase deactivase	adhE	drlmE	wtB_drlmE	3	95792.3	100402	1.04813	0.741285	1	0.865886
tr|U5LYI5|U5LYI5_ECOLI	Fused acetaldehyde-CoA dehydrogenase/iron-dependent alcohol dehydrogenase/pyruvate-formate lyase deactivase	adhE	drlmF	wtB_drlmF	3	103529	120989	1.16865	0.411929	1	0.60547
tr|U5LYI6|U5LYI6_ECOLI	Glutamate-1-semialdehyde 2,1-aminomutase	hemL	drlmC	wtB_drlmC	3	24496.3	28180.4	1.1504	0.562183	1	0.922751
tr|U5LYI6|U5LYI6_ECOLI	Glutamate-1-semialdehyde 2,1-aminomutase	hemL	drlmE	wtB_drlmE	3	19574.2	24411.5	1.24712	0.359623	1	0.597072
tr|U5LYI6|U5LYI6_ECOLI	Glutamate-1-semialdehyde 2,1-aminomutase	hemL	drlmF	wtB_drlmF	3	26525.1	27528.4	1.03782	0.874625	1	0.943835
tr|U5LYI8|U5LYI8_ECOLI	Proline--tRNA ligase	proS	drlmC	wtB_drlmC	3	67005.7	80732.5	1.20486	0.0444198	1	0.530076
tr|U5LYI8|U5LYI8_ECOLI	Proline--tRNA ligase	proS	drlmE	wtB_drlmE	3	66408.1	83469.5	1.25692	0.00326117	1	0.0406163
tr|U5LYI8|U5LYI8_ECOLI	Proline--tRNA ligase	proS	drlmF	wtB_drlmF	3	68138.8	91405.5	1.34146	0.0111354	1	0.0787127
tr|U5LYI9|U5LYI9_ECOLI	D-amino acid dehydrogenase small subunit	dadA	drlmC	wtB_drlmC	2	18629.7	18975.5	1.01856	0.937229	1	0.981179
tr|U5LYI9|U5LYI9_ECOLI	D-amino acid dehydrogenase small subunit	dadA	drlmE	wtB_drlmE	2	19585.3	27061.3	1.38171	0.106701	1	0.317423
tr|U5LYI9|U5LYI9_ECOLI	D-amino acid dehydrogenase small subunit	dadA	drlmF	wtB_drlmF	2	20872	17754.9	0.850656	0.522639	1	0.692366
tr|U5LYJ0|U5LYJ0_ECOLI	Fumarate hydratase (Fumarase A), aerobic Class I	fumA	drlmC	wtB_drlmC	2	17679.1	16296.8	0.92181	0.710393	1	0.944676
tr|U5LYJ0|U5LYJ0_ECOLI	Fumarate hydratase (Fumarase A), aerobic Class I	fumA	drlmE	wtB_drlmE	2	15612.5	33379.3	2.13798	0.00142094	1	0.0243336
tr|U5LYJ0|U5LYJ0_ECOLI	Fumarate hydratase (Fumarase A), aerobic Class I	fumA	drlmF	wtB_drlmF	2	12717.3	6753.5	0.531047	0.0724005	1	0.234034
tr|U5LYJ1|U5LYJ1_ECOLI	5'-methylthioadenosine/S-adenosylhomocysteine nucleosidase	mtn	drlmC	wtB_drlmC	2	40042.6	37015.1	0.924393	0.671735	1	0.937325
tr|U5LYJ1|U5LYJ1_ECOLI	5'-methylthioadenosine/S-adenosylhomocysteine nucleosidase	mtn	drlmE	wtB_drlmE	1	49163.9	36386.1	0.740099	0.146251	1	0.37639
tr|U5LYJ1|U5LYJ1_ECOLI	5'-methylthioadenosine/S-adenosylhomocysteine nucleosidase	mtn	drlmF	wtB_drlmF	2	36988.8	48654.8	1.31539	0.150616	1	0.356227
tr|U5LYJ2|U5LYJ2_ECOLI	Oligopeptide transporter subunit	oppD	drlmC	wtB_drlmC	1	10074	8122.59	0.806292	0.290011	1	0.816855
tr|U5LYJ2|U5LYJ2_ECOLI	Oligopeptide transporter subunit	oppD	drlmE	wtB_drlmE	1	10293.9	9242.41	0.897853	0.433477	1	0.645503
tr|U5LYJ2|U5LYJ2_ECOLI	Oligopeptide transporter subunit	oppD	drlmF	wtB_drlmF	1	10029.8	5534.67	0.551823	0.0520268	1	0.19395
tr|U5LYJ7|U5LYJ7_ECOLI	Voltage-gated potassium channel	kch	drlmC	wtB_drlmC	1	21393.2	20052.5	0.937327	0.550744	1	0.922751
tr|U5LYJ7|U5LYJ7_ECOLI	Voltage-gated potassium channel	kch	drlmE	wtB_drlmE	1	19789	10943.3	0.552999	0.000227736	0.218399	0.00839996
tr|U5LYJ8|U5LYJ8_ECOLI	2,3,4,5-tetrahydropyridine-2,6-dicarboxylate N-succinyltransferase	dapD	drlmC	wtB_drlmC	3	34500.8	33486.6	0.970604	0.917011	1	0.9805
tr|U5LYJ8|U5LYJ8_ECOLI	2,3,4,5-tetrahydropyridine-2,6-dicarboxylate N-succinyltransferase	dapD	drlmE	wtB_drlmE	3	32323	31368.8	0.970477	0.897549	1	0.949007
tr|U5LYJ8|U5LYJ8_ECOLI	2,3,4,5-tetrahydropyridine-2,6-dicarboxylate N-succinyltransferase	dapD	drlmF	wtB_drlmF	3	33905.7	44916.1	1.32474	0.25552	1	0.471337
tr|U5LYJ9|U5LYJ9_ECOLI	Dihydroxyacetone kinase, C-terminal domain protein	dhaL	drlmC	wtB_drlmC	1	31006.6	28746.2	0.927099	0.469525	1	0.885843
tr|U5LYJ9|U5LYJ9_ECOLI	Dihydroxyacetone kinase, C-terminal domain protein	dhaL	drlmE	wtB_drlmE	1	30147.9	35069	1.16323	0.406076	1	0.624081
tr|U5LYJ9|U5LYJ9_ECOLI	Dihydroxyacetone kinase, C-terminal domain protein	dhaL	drlmF	wtB_drlmF	1	33758.6	28936.5	0.85716	0.421596	1	0.613865
tr|U5LYK1|U5LYK1_ECOLI	Adenosine deaminase	add	drlmC	wtB_drlmC	3	18026.3	21557.8	1.19591	0.169065	1	0.756804
tr|U5LYK1|U5LYK1_ECOLI	Adenosine deaminase	add	drlmE	wtB_drlmE	3	17529.4	21243.9	1.2119	0.143779	1	0.37367
tr|U5LYK1|U5LYK1_ECOLI	Adenosine deaminase	add	drlmF	wtB_drlmF	3	17408.3	23916.5	1.37386	0.0658425	1	0.225815
tr|U5LYK3|U5LYK3_ECOLI	Uridylate kinase	pyrH	drlmC	wtB_drlmC	2	13200.3	10525.1	0.797339	0.230085	1	0.794415
tr|U5LYK3|U5LYK3_ECOLI	Uridylate kinase	pyrH	drlmE	wtB_drlmE	2	11513.6	11011.8	0.956414	0.805588	1	0.896453
tr|U5LYK3|U5LYK3_ECOLI	Uridylate kinase	pyrH	drlmF	wtB_drlmF	2	12362.6	10341	0.836477	0.290391	1	0.498891
tr|U5LYK5|U5LYK5_ECOLI	Acyl coenzyme A dehydrogenase	fadE	drlmC	wtB_drlmC	3	10864.2	9241.95	0.850682	0.689837	1	0.943308
tr|U5LYK5|U5LYK5_ECOLI	Acyl coenzyme A dehydrogenase	fadE	drlmE	wtB_drlmE	3	10429.3	7370.15	0.706676	0.372622	1	0.604643
tr|U5LYL4|U5LYL4_ECOLI	Tyrosine--tRNA ligase	tyrS	drlmC	wtB_drlmC	2	22471.7	27469.2	1.22239	0.191902	1	0.759469
tr|U5LYL4|U5LYL4_ECOLI	Tyrosine--tRNA ligase	tyrS	drlmE	wtB_drlmE	3	19703.2	21523.9	1.09241	0.451059	1	0.662428
tr|U5LYL4|U5LYL4_ECOLI	Tyrosine--tRNA ligase	tyrS	drlmF	wtB_drlmF	3	20060.5	29864.1	1.4887	0.0383694	1	0.15566
tr|U5LYL5|U5LYL5_ECOLI	Sigma factor-binding protein Crl	crl	drlmC	wtB_drlmC	1	9894.62	9551.26	0.965299	0.812579	1	0.959126
tr|U5LYL5|U5LYL5_ECOLI	Sigma factor-binding protein Crl	crl	drlmE	wtB_drlmE	1	11689.3	17322.1	1.48188	0.0100414	1	0.0809221
tr|U5LYL5|U5LYL5_ECOLI	Sigma factor-binding protein Crl	crl	drlmF	wtB_drlmF	1	12114.1	11845.8	0.977853	0.87872	1	0.944723
tr|U5LYL8|U5LYL8_ECOLI	Transcriptional regulator SlyA	slyA	drlmC	wtB_drlmC	1	17388.2	21209.4	1.21976	0.300283	1	0.816855
tr|U5LYL8|U5LYL8_ECOLI	Transcriptional regulator SlyA	slyA	drlmE	wtB_drlmE	1	27952.1	42792.8	1.53093	0.00214573	1	0.0309235
tr|U5LYL8|U5LYL8_ECOLI	Transcriptional regulator SlyA	slyA	drlmF	wtB_drlmF	1	36075.3	38098.5	1.05608	0.61073	1	0.764238
tr|U5LYM1|U5LYM1_ECOLI	Putative oxidoreductase	ydhF	drlmC	wtB_drlmC	1	37184.3	35954.7	0.966935	0.914642	1	0.9805
tr|U5LYM1|U5LYM1_ECOLI	Putative oxidoreductase	ydhF	drlmE	wtB_drlmE	1	35257.4	26293	0.745745	0.354352	1	0.593061
tr|U5LYM1|U5LYM1_ECOLI	Putative oxidoreductase	ydhF	drlmF	wtB_drlmF	2	29460.7	30104.7	1.02186	0.938893	1	0.97595
tr|U5LYM2|U5LYM2_ECOLI	Formyltetrahydrofolate hydrolase	purU	drlmC	wtB_drlmC	3	15073.2	13798.4	0.915426	0.794254	1	0.952349
tr|U5LYM2|U5LYM2_ECOLI	Formyltetrahydrofolate hydrolase	purU	drlmE	wtB_drlmE	3	14093.4	16632	1.18012	0.496989	1	0.701377
tr|U5LYM2|U5LYM2_ECOLI	Formyltetrahydrofolate hydrolase	purU	drlmF	wtB_drlmF	3	14768.1	14567.6	0.986417	0.957387	1	0.988339
tr|U5LYM4|U5LYM4_ECOLI	Tryptophan synthase alpha chain	trpA	drlmC	wtB_drlmC	3	26406.2	26343.4	0.997621	0.967978	1	0.988279
tr|U5LYM4|U5LYM4_ECOLI	Tryptophan synthase alpha chain	trpA	drlmE	wtB_drlmE	3	17775.2	17922.3	1.00827	0.928334	1	0.960426
tr|U5LYM4|U5LYM4_ECOLI	Tryptophan synthase alpha chain	trpA	drlmF	wtB_drlmF	3	26543	23584.7	0.888545	0.348809	1	0.552231
tr|U5LYM7|U5LYM7_ECOLI	DNA-binding protein	hns	drlmC	wtB_drlmC	3	407483	490133	1.20283	0.110559	1	0.704165
tr|U5LYM7|U5LYM7_ECOLI	DNA-binding protein	hns	drlmE	wtB_drlmE	3	370225	549343	1.48381	0.0250768	1	0.13821
tr|U5LYM7|U5LYM7_ECOLI	DNA-binding protein	hns	drlmF	wtB_drlmF	3	368044	292184	0.793882	0.122412	1	0.320086
tr|U5LYP0|U5LYP0_ECOLI	Conserved protein with FAD/NAD(P)-binding domain	ydhS	drlmC	wtB_drlmC	2	17032.4	18188.9	1.0679	0.451869	1	0.885843
tr|U5LYP0|U5LYP0_ECOLI	Conserved protein with FAD/NAD(P)-binding domain	ydhS	drlmE	wtB_drlmE	2	16466.9	21505	1.30596	0.0154465	1	0.10077
tr|U5LYP0|U5LYP0_ECOLI	Conserved protein with FAD/NAD(P)-binding domain	ydhS	drlmF	wtB_drlmF	2	17997.5	14821.8	0.823546	0.074437	1	0.238357
tr|U5LYP3|U5LYP3_ECOLI	Lipoprotein	osmB	drlmC	wtB_drlmC	1	47752.4	73119.6	1.53122	0.0659528	1	0.623988
tr|U5LYP3|U5LYP3_ECOLI	Lipoprotein	osmB	drlmE	wtB_drlmE	1	45279.8	46458	1.02602	0.925423	1	0.960426
tr|U5LYP3|U5LYP3_ECOLI	Lipoprotein	osmB	drlmF	wtB_drlmF	1	43023.8	47606.5	1.10651	0.654701	1	0.799806
tr|U5LYR5|U5LYR5_ECOLI	D,D-heptose 1,7-bisphosphate phosphatase	gmhB	drlmC	wtB_drlmC	2	4816.85	3442.8	0.714741	0.14199	1	0.738043
tr|U5LYR5|U5LYR5_ECOLI	D,D-heptose 1,7-bisphosphate phosphatase	gmhB	drlmE	wtB_drlmE	2	4837.38	3939.08	0.814301	0.275539	1	0.527428
tr|U5LYR5|U5LYR5_ECOLI	D,D-heptose 1,7-bisphosphate phosphatase	gmhB	drlmF	wtB_drlmF	2	5305.01	5065.42	0.954837	0.741366	1	0.860282
tr|U5LYR7|U5LYR7_ECOLI	Putative rubrerythrin/ferritin-like metal-binding protein	yciF	drlmC	wtB_drlmC	3	36128.1	34548.2	0.95627	0.756466	1	0.944676
tr|U5LYR7|U5LYR7_ECOLI	Putative rubrerythrin/ferritin-like metal-binding protein	yciF	drlmE	wtB_drlmE	3	34413.6	20551.5	0.59719	0.0542586	1	0.209815
tr|U5LYR7|U5LYR7_ECOLI	Putative rubrerythrin/ferritin-like metal-binding protein	yciF	drlmF	wtB_drlmF	3	37719.1	13520.6	0.358456	0.00513234	1	0.0470271
tr|U5LYR8|U5LYR8_ECOLI	Citrate synthase	prpC	drlmC	wtB_drlmC	3	25726.2	37879.3	1.4724	0.338338	1	0.829236
tr|U5LYR8|U5LYR8_ECOLI	Citrate synthase	prpC	drlmE	wtB_drlmE	3	24016.8	13521.6	0.563005	0.0988355	1	0.306742
tr|U5LYS6|U5LYS6_ECOLI	Stress-induced protein	uspE	drlmC	wtB_drlmC	3	45007.1	46780.9	1.03941	0.83116	1	0.965363
tr|U5LYS6|U5LYS6_ECOLI	Stress-induced protein	uspE	drlmE	wtB_drlmE	3	43850.8	50121.7	1.14301	0.371516	1	0.603919
tr|U5LYS6|U5LYS6_ECOLI	Stress-induced protein	uspE	drlmF	wtB_drlmF	3	45615.4	47473.6	1.04074	0.815299	1	0.914004
tr|U5LYS8|U5LYS8_ECOLI	Phosphoheptose isomerase	gmhA	drlmC	wtB_drlmC	3	68398.4	72685.1	1.06267	0.482427	1	0.890048
tr|U5LYS8|U5LYS8_ECOLI	Phosphoheptose isomerase	gmhA	drlmE	wtB_drlmE	3	66627.7	77829.9	1.16813	0.0272418	1	0.144353
tr|U5LYS8|U5LYS8_ECOLI	Phosphoheptose isomerase	gmhA	drlmF	wtB_drlmF	3	66770.3	93870.5	1.40587	0.00477251	1	0.0463196
tr|U5LYT0|U5LYT0_ECOLI	50S ribosomal protein L20	rplT	drlmC	wtB_drlmC	3	102214	91362	0.893827	0.68819	1	0.943308
tr|U5LYT0|U5LYT0_ECOLI	50S ribosomal protein L20	rplT	drlmE	wtB_drlmE	3	89437.1	73794.8	0.825102	0.427487	1	0.639564
tr|U5LYT0|U5LYT0_ECOLI	50S ribosomal protein L20	rplT	drlmF	wtB_drlmF	3	97676.8	107613	1.10173	0.683217	1	0.821548
tr|U5LYU4|U5LYU4_ECOLI	Catalase	katE	drlmC	wtB_drlmC	3	285713	301085	1.0538	0.615031	1	0.937212
tr|U5LYU4|U5LYU4_ECOLI	Catalase	katE	drlmE	wtB_drlmE	3	269808	264835	0.981567	0.806714	1	0.896453
tr|U5LYU4|U5LYU4_ECOLI	Catalase	katE	drlmF	wtB_drlmF	3	273644	196641	0.718603	0.058745	1	0.207893
tr|U5LYV2|U5LYV2_ECOLI	DUF2498 protein YciN	yciN	drlmC	wtB_drlmC	1	73013.9	66613	0.912334	0.697025	1	0.944676
tr|U5LYV2|U5LYV2_ECOLI	DUF2498 protein YciN	yciN	drlmE	wtB_drlmE	1	75717.8	55599.7	0.734301	0.367122	1	0.600374
tr|U5LYV2|U5LYV2_ECOLI	DUF2498 protein YciN	yciN	drlmF	wtB_drlmF	1	72423.9	72694.8	1.00374	0.986267	1	0.994062
tr|U5LYV5|U5LYV5_ECOLI	Aconitate hydratase 1	acnA	drlmC	wtB_drlmC	3	91317.8	105071	1.15061	0.552052	1	0.922751
tr|U5LYV5|U5LYV5_ECOLI	Aconitate hydratase 1	acnA	drlmE	wtB_drlmE	3	86505.9	101442	1.17266	0.407314	1	0.624982
tr|U5LYV5|U5LYV5_ECOLI	Aconitate hydratase 1	acnA	drlmF	wtB_drlmF	3	90146.4	37525.2	0.41627	0.0582763	1	0.207553
tr|U5LYV9|U5LYV9_ECOLI	Orotidine 5'-phosphate decarboxylase	pyrF	drlmC	wtB_drlmC	2	18608.1	22277.7	1.1972	0.322663	1	0.829236
tr|U5LYV9|U5LYV9_ECOLI	Orotidine 5'-phosphate decarboxylase	pyrF	drlmE	wtB_drlmE	2	11765.3	15507	1.31803	0.182537	1	0.422834
tr|U5LYV9|U5LYV9_ECOLI	Orotidine 5'-phosphate decarboxylase	pyrF	drlmF	wtB_drlmF	2	12647.9	15526.6	1.2276	0.287849	1	0.49749
tr|U5LYW0|U5LYW0_ECOLI	Pyrroline-5-carboxylate reductase	proC	drlmC	wtB_drlmC	2	29819.2	36523.4	1.22483	0.34767	1	0.830214
tr|U5LYW0|U5LYW0_ECOLI	Pyrroline-5-carboxylate reductase	proC	drlmE	wtB_drlmE	1	29873.2	27310.2	0.914205	0.691645	1	0.839003
tr|U5LYW0|U5LYW0_ECOLI	Pyrroline-5-carboxylate reductase	proC	drlmF	wtB_drlmF	2	28534	26819	0.939896	0.807992	1	0.909113
tr|U5LYW4|U5LYW4_ECOLI	UPF0345 protein YaiE	yaiE	drlmC	wtB_drlmC	1	13789.1	7588.01	0.550289	0.0651828	1	0.623988
tr|U5LYW4|U5LYW4_ECOLI	UPF0345 protein YaiE	yaiE	drlmE	wtB_drlmE	1	14484.3	9607.26	0.663287	0.207055	1	0.456473
tr|U5LYW4|U5LYW4_ECOLI	UPF0345 protein YaiE	yaiE	drlmF	wtB_drlmF	1	14478.6	6303.65	0.435378	0.0388872	1	0.15566
tr|U5LYX3|U5LYX3_ECOLI	Sulfurtransferase	ynjE	drlmC	wtB_drlmC	1	8367.76	6069.43	0.725335	0.296454	1	0.816855
tr|U5LYX3|U5LYX3_ECOLI	Sulfurtransferase	ynjE	drlmF	wtB_drlmF	1	12691.5	5656.21	0.445671	0.0817949	1	0.253318
tr|U5LYY3|U5LYY3_ECOLI	Regulatory protein for phage-shock-protein operon	pspA	drlmC	wtB_drlmC	3	49064.4	55594.2	1.13309	0.0928373	1	0.662179
tr|U5LYY3|U5LYY3_ECOLI	Regulatory protein for phage-shock-protein operon	pspA	drlmE	wtB_drlmE	3	46751.3	46716.9	0.999265	0.993708	1	0.994964
tr|U5LYY3|U5LYY3_ECOLI	Regulatory protein for phage-shock-protein operon	pspA	drlmF	wtB_drlmF	3	49583.3	35755.9	0.721128	0.00145014	1	0.0254156
tr|U5LYY4|U5LYY4_ECOLI	Transcriptional repressor NrdR	nrdR	drlmC	wtB_drlmC	1	8756.99	10623.3	1.21313	0.243805	1	0.794415
tr|U5LYY4|U5LYY4_ECOLI	Transcriptional repressor NrdR	nrdR	drlmE	wtB_drlmE	1	4847.21	5183.06	1.06929	0.537898	1	0.732878
tr|U5LYY4|U5LYY4_ECOLI	Transcriptional repressor NrdR	nrdR	drlmF	wtB_drlmF	1	2659.58	2971.97	1.11746	0.0998029	1	0.287615
tr|U5LYY8|U5LYY8_ECOLI	#N/A	ansA	drlmC	wtB_drlmC	1	11847.8	14727.8	1.24309	0.12922	1	0.717788
tr|U5LYY8|U5LYY8_ECOLI	#N/A	ansA	drlmE	wtB_drlmE	1	11615.5	13532.7	1.16506	0.219603	1	0.466961
tr|U5LYY8|U5LYY8_ECOLI	#N/A	ansA	drlmF	wtB_drlmF	1	12915.2	15737.1	1.2185	0.227124	1	0.43725
tr|U5LYZ6|U5LYZ6_ECOLI	Aldehyde dehydrogenase A, NAD-linked	aldA	drlmC	wtB_drlmC	3	294757	267567	0.907755	0.45882	1	0.885843
tr|U5LYZ6|U5LYZ6_ECOLI	Aldehyde dehydrogenase A, NAD-linked	aldA	drlmE	wtB_drlmE	3	281514	413081	1.46736	0.0377757	1	0.173334
tr|U5LYZ6|U5LYZ6_ECOLI	Aldehyde dehydrogenase A, NAD-linked	aldA	drlmF	wtB_drlmF	3	257381	80917.7	0.314388	0.0109261	1	0.0784308
tr|U5LZ02|U5LZ02_ECOLI	Murein peptide amidase A	mpaA	drlmC	wtB_drlmC	1	9669.34	6649.81	0.687721	0.153205	1	0.743535
tr|U5LZ02|U5LZ02_ECOLI	Murein peptide amidase A	mpaA	drlmE	wtB_drlmE	1	9698.65	6442.03	0.664219	0.102971	1	0.312498
tr|U5LZ02|U5LZ02_ECOLI	Murein peptide amidase A	mpaA	drlmF	wtB_drlmF	1	10912.1	8992.04	0.824042	0.379471	1	0.578897
tr|U5LZ04|U5LZ04_ECOLI	Scaffolding protein for murein synthesizing machinery	mipA	drlmC	wtB_drlmC	3	22050.4	18521	0.839941	0.56941	1	0.922751
tr|U5LZ04|U5LZ04_ECOLI	Scaffolding protein for murein synthesizing machinery	mipA	drlmE	wtB_drlmE	3	22718	16111.1	0.709181	0.286133	1	0.532819
tr|U5LZ04|U5LZ04_ECOLI	Scaffolding protein for murein synthesizing machinery	mipA	drlmF	wtB_drlmF	3	18121.5	12426.8	0.685753	0.234886	1	0.443012
tr|U5LZ09|U5LZ09_ECOLI	ATP-dependent Clp protease ATP-binding subunit ClpX	clpX	drlmC	wtB_drlmC	3	17513.2	21519.8	1.22877	0.0152161	1	0.44674
tr|U5LZ09|U5LZ09_ECOLI	ATP-dependent Clp protease ATP-binding subunit ClpX	clpX	drlmE	wtB_drlmE	3	17140.9	20454	1.19328	0.0417278	1	0.182748
tr|U5LZ09|U5LZ09_ECOLI	ATP-dependent Clp protease ATP-binding subunit ClpX	clpX	drlmF	wtB_drlmF	3	16661.2	20607.8	1.23687	0.00185281	1	0.0254156
tr|U5LZ23|U5LZ23_ECOLI	Outer membrane lipoprotein	ybaY	drlmC	wtB_drlmC	2	467595	512435	1.0959	0.213695	1	0.77138
tr|U5LZ23|U5LZ23_ECOLI	Outer membrane lipoprotein	ybaY	drlmE	wtB_drlmE	3	423036	419199	0.990931	0.764586	1	0.877443
tr|U5LZ23|U5LZ23_ECOLI	Outer membrane lipoprotein	ybaY	drlmF	wtB_drlmF	2	462050	235556	0.509805	0.00283034	1	0.0323568
tr|U5LZ30|U5LZ30_ECOLI	Alcohol dehydrogenase class III/glutathione-dependent formaldehyde dehydrogenase	frmA	drlmC	wtB_drlmC	1	15517.1	14896.2	0.959987	0.889537	1	0.97546
tr|U5LZ30|U5LZ30_ECOLI	Alcohol dehydrogenase class III/glutathione-dependent formaldehyde dehydrogenase	frmA	drlmE	wtB_drlmE	1	15546.8	13483.9	0.867311	0.590937	1	0.767897
tr|U5LZ38|U5LZ38_ECOLI	Adenine phosphoribosyltransferase	apt	drlmC	wtB_drlmC	2	7315.77	8628.43	1.17943	0.409824	1	0.883865
tr|U5LZ38|U5LZ38_ECOLI	Adenine phosphoribosyltransferase	apt	drlmE	wtB_drlmE	2	9549.36	11815.9	1.23735	0.0239238	1	0.135757
tr|U5LZ38|U5LZ38_ECOLI	Adenine phosphoribosyltransferase	apt	drlmF	wtB_drlmF	3	10813.5	13303.1	1.23023	0.0345129	1	0.150042
tr|U5LZ39|U5LZ39_ECOLI	Ethanol-active dehydrogenase/acetaldehyde-active reductase	adhP	drlmC	wtB_drlmC	3	43237.1	48041.3	1.11111	0.340464	1	0.829236
tr|U5LZ39|U5LZ39_ECOLI	Ethanol-active dehydrogenase/acetaldehyde-active reductase	adhP	drlmE	wtB_drlmE	3	41274	37899	0.918227	0.219296	1	0.466961
tr|U5LZ39|U5LZ39_ECOLI	Ethanol-active dehydrogenase/acetaldehyde-active reductase	adhP	drlmF	wtB_drlmF	3	44275.5	31565.7	0.712939	0.00308759	1	0.0344471
tr|U5LZ42|U5LZ42_ECOLI	Adenylate kinase	adk	drlmC	wtB_drlmC	3	85094.3	98325.9	1.15549	0.0155347	1	0.44674
tr|U5LZ42|U5LZ42_ECOLI	Adenylate kinase	adk	drlmE	wtB_drlmE	3	82523.7	116205	1.40815	0.00364612	1	0.0437079
tr|U5LZ42|U5LZ42_ECOLI	Adenylate kinase	adk	drlmF	wtB_drlmF	3	82271.8	74529	0.905888	0.0817356	1	0.253318
tr|U5LZ49|U5LZ49_ECOLI	#N/A	ddlA	drlmE	wtB_drlmE	1	12579	20717.7	1.647	0.00406024	1	0.0466613
tr|U5LZ49|U5LZ49_ECOLI	#N/A	ddlA	drlmF	wtB_drlmF	1	13006.9	16012.5	1.23107	0.373113	1	0.571079
tr|U5LZ50|U5LZ50_ECOLI	Glutamate decarboxylase B, PLP-dependent	gadB	drlmC	wtB_drlmC	1	28991.9	11423.3	0.394017	0.0298624	1	0.50606
tr|U5LZ50|U5LZ50_ECOLI	Glutamate decarboxylase B, PLP-dependent	gadB	drlmE	wtB_drlmE	1	28581.4	5963.18	0.208639	0.0267236	1	0.143332
tr|U5LZ50|U5LZ50_ECOLI	Glutamate decarboxylase B, PLP-dependent	gadB	drlmF	wtB_drlmF	1	28471.1	9702.42	0.340781	0.0194841	1	0.106759
tr|U5LZ51|U5LZ51_ECOLI	Copper transporter	copA	drlmC	wtB_drlmC	3	8492.56	8141.36	0.958646	0.704437	1	0.944676
tr|U5LZ51|U5LZ51_ECOLI	Copper transporter	copA	drlmE	wtB_drlmE	2	10124.9	5448.21	0.538099	0.019879	1	0.11915
tr|U5LZ51|U5LZ51_ECOLI	Copper transporter	copA	drlmF	wtB_drlmF	3	7999.47	10762.3	1.34537	0.031262	1	0.142604
tr|U5LZ54|U5LZ54_ECOLI	YdeN	ydeN	drlmC	wtB_drlmC	3	18017.1	18143.1	1.007	0.959642	1	0.987744
tr|U5LZ54|U5LZ54_ECOLI	YdeN	ydeN	drlmE	wtB_drlmE	3	16328.3	54243	3.32202	0.00245036	1	0.0326374
tr|U5LZ54|U5LZ54_ECOLI	YdeN	ydeN	drlmF	wtB_drlmF	3	17418.5	17141.9	0.984122	0.763534	1	0.871804
tr|U5LZ55|U5LZ55_ECOLI	Multicopy suppressor of ftsH htpX double mutant membrane-anchored predicted protease with C-terminal cytoplasmic PHB domain	qmcA	drlmC	wtB_drlmC	2	4756.81	6274.22	1.319	0.40946	1	0.883865
tr|U5LZ55|U5LZ55_ECOLI	Multicopy suppressor of ftsH htpX double mutant membrane-anchored predicted protease with C-terminal cytoplasmic PHB domain	qmcA	drlmE	wtB_drlmE	2	4367.44	7763.1	1.7775	0.0918911	1	0.2918
tr|U5LZ55|U5LZ55_ECOLI	Multicopy suppressor of ftsH htpX double mutant membrane-anchored predicted protease with C-terminal cytoplasmic PHB domain	qmcA	drlmF	wtB_drlmF	2	4924.29	2826.56	0.574004	0.159954	1	0.365722
tr|U5LZ57|U5LZ57_ECOLI	Recombination-associated protein RdgC	rdgC	drlmC	wtB_drlmC	1	15963.7	16511.6	1.03432	0.802853	1	0.955969
tr|U5LZ57|U5LZ57_ECOLI	Recombination-associated protein RdgC	rdgC	drlmE	wtB_drlmE	1	15330.8	15348.8	1.00117	0.989833	1	0.994964
tr|U5LZ61|U5LZ61_ECOLI	Multifunctional acyl-CoA thioesterase I and protease I and lysophospholipase L1	tesA	drlmC	wtB_drlmC	1	3568.9	4026.58	1.12824	0.5256	1	0.910557
tr|U5LZ61|U5LZ61_ECOLI	Multifunctional acyl-CoA thioesterase I and protease I and lysophospholipase L1	tesA	drlmE	wtB_drlmE	1	3537.78	4300.58	1.21561	0.393726	1	0.620006
tr|U5LZ61|U5LZ61_ECOLI	Multifunctional acyl-CoA thioesterase I and protease I and lysophospholipase L1	tesA	drlmF	wtB_drlmF	1	3558.12	6391.6	1.79634	0.0153528	1	0.0917208
tr|U5LZ64|U5LZ64_ECOLI	Putative ATP-dependent helicase	hrpA	drlmC	wtB_drlmC	2	11857.9	12458.1	1.05062	0.699799	1	0.944676
tr|U5LZ64|U5LZ64_ECOLI	Putative ATP-dependent helicase	hrpA	drlmE	wtB_drlmE	1	11091.2	15276.3	1.37734	0.0195187	1	0.117726
tr|U5LZ64|U5LZ64_ECOLI	Putative ATP-dependent helicase	hrpA	drlmF	wtB_drlmF	1	12265.1	12288.6	1.00192	0.989213	1	0.994062
tr|U5LZ70|U5LZ70_ECOLI	Putative autoinducer-2 (AI-2) aldolase	lsrF	drlmC	wtB_drlmC	3	20676.3	24482.4	1.18408	0.448134	1	0.885843
tr|U5LZ70|U5LZ70_ECOLI	Putative autoinducer-2 (AI-2) aldolase	lsrF	drlmE	wtB_drlmE	3	22160.8	34596.3	1.56115	0.0415311	1	0.182748
tr|U5LZ70|U5LZ70_ECOLI	Putative autoinducer-2 (AI-2) aldolase	lsrF	drlmF	wtB_drlmF	3	23455.8	20341.5	0.867225	0.551577	1	0.714351
tr|U5LZ81|U5LZ81_ECOLI	Fused mannose-specific PTS enzymes: IIA component/IIB component	manX	drlmC	wtB_drlmC	3	26879	29425.8	1.09475	0.649963	1	0.937325
tr|U5LZ81|U5LZ81_ECOLI	Fused mannose-specific PTS enzymes: IIA component/IIB component	manX	drlmE	wtB_drlmE	3	25195.6	29276.4	1.16196	0.423336	1	0.637533
tr|U5LZ81|U5LZ81_ECOLI	Fused mannose-specific PTS enzymes: IIA component/IIB component	manX	drlmF	wtB_drlmF	3	26941.8	26409.1	0.980226	0.918228	1	0.971748
tr|U5LZ82|U5LZ82_ECOLI	2-carboxybenzaldehyde reductase	yajO	drlmC	wtB_drlmC	3	37699.9	36554.4	0.969616	0.704971	1	0.944676
tr|U5LZ82|U5LZ82_ECOLI	2-carboxybenzaldehyde reductase	yajO	drlmE	wtB_drlmE	3	34053.8	30876.7	0.906703	0.442005	1	0.65414
tr|U5LZ82|U5LZ82_ECOLI	2-carboxybenzaldehyde reductase	yajO	drlmF	wtB_drlmF	3	21090.1	20884	0.990225	0.93744	1	0.97595
tr|U5LZ87|U5LZ87_ECOLI	Oxidative-stress-resistance chaperone	yajL	drlmC	wtB_drlmC	1	8752.51	8176.71	0.934213	0.77994	1	0.9465
tr|U5LZ87|U5LZ87_ECOLI	Oxidative-stress-resistance chaperone	yajL	drlmE	wtB_drlmE	1	7822.27	8620.65	1.10206	0.62925	1	0.796704
tr|U5LZ87|U5LZ87_ECOLI	Oxidative-stress-resistance chaperone	yajL	drlmF	wtB_drlmF	1	8421.49	9866.71	1.17161	0.477438	1	0.655945
tr|U5LZ88|U5LZ88_ECOLI	Peptidyl-prolyl cis-trans isomerase	ppiB	drlmC	wtB_drlmC	1	52435.7	68618.8	1.30863	0.127225	1	0.717788
tr|U5LZ88|U5LZ88_ECOLI	Peptidyl-prolyl cis-trans isomerase	ppiB	drlmE	wtB_drlmE	1	50543.9	68346.3	1.35222	0.0436636	1	0.185281
tr|U5LZ88|U5LZ88_ECOLI	Peptidyl-prolyl cis-trans isomerase	ppiB	drlmF	wtB_drlmF	1	51799.2	52181.8	1.00739	0.952312	1	0.986399
tr|U5LZ89|U5LZ89_ECOLI	YdeJ	ydeJ	drlmC	wtB_drlmC	1	16786.6	18103	1.07842	0.667692	1	0.937325
tr|U5LZ89|U5LZ89_ECOLI	YdeJ	ydeJ	drlmE	wtB_drlmE	1	14817.6	14986.7	1.01141	0.932132	1	0.961251
tr|U5LZ89|U5LZ89_ECOLI	YdeJ	ydeJ	drlmF	wtB_drlmF	1	15418.5	13395.9	0.86882	0.46012	1	0.639747
tr|U5LZ90|U5LZ90_ECOLI	Polyhydroxybutyrate (PHB) synthase, ABC transporter periplasmic binding protein-like protein	ydcS	drlmC	wtB_drlmC	3	47229.7	33146.6	0.701818	0.304707	1	0.816855
tr|U5LZ90|U5LZ90_ECOLI	Polyhydroxybutyrate (PHB) synthase, ABC transporter periplasmic binding protein-like protein	ydcS	drlmE	wtB_drlmE	3	35023.9	30882.5	0.881755	0.640294	1	0.802928
tr|U5LZ90|U5LZ90_ECOLI	Polyhydroxybutyrate (PHB) synthase, ABC transporter periplasmic binding protein-like protein	ydcS	drlmF	wtB_drlmF	3	42131.1	25083.2	0.59536	0.157389	1	0.364356
tr|U5LZ97|U5LZ97_ECOLI	Putative lipoprotein	yajG	drlmC	wtB_drlmC	1	6404.93	7935.46	1.23896	0.653255	1	0.937325
tr|U5LZ97|U5LZ97_ECOLI	Putative lipoprotein	yajG	drlmE	wtB_drlmE	1	6424.7	8956.02	1.394	0.18994	1	0.431371
tr|U5LZ97|U5LZ97_ECOLI	Putative lipoprotein	yajG	drlmF	wtB_drlmF	1	6545.21	8327.78	1.27235	0.191385	1	0.402542
tr|U5LZ99|U5LZ99_ECOLI	YebV	yebV	drlmC	wtB_drlmC	2	51087.6	51946.2	1.01681	0.901198	1	0.9805
tr|U5LZ99|U5LZ99_ECOLI	YebV	yebV	drlmE	wtB_drlmE	2	49639.9	36913.9	0.743632	0.224803	1	0.470207
tr|U5LZ99|U5LZ99_ECOLI	YebV	yebV	drlmF	wtB_drlmF	2	51944.6	44681.9	0.860184	0.324618	1	0.530153
tr|U5LZA0|U5LZA0_ECOLI	Curcumin/dihydrocurcumin reductase, NADPH-dependent	curA	drlmC	wtB_drlmC	3	35659.6	38568	1.08156	0.675759	1	0.937325
tr|U5LZA0|U5LZA0_ECOLI	Curcumin/dihydrocurcumin reductase, NADPH-dependent	curA	drlmE	wtB_drlmE	3	29337	23211.6	0.791206	0.278019	1	0.529008
tr|U5LZA0|U5LZA0_ECOLI	Curcumin/dihydrocurcumin reductase, NADPH-dependent	curA	drlmF	wtB_drlmF	3	46211.5	47257.2	1.02263	0.906047	1	0.964367
tr|U5LZA2|U5LZA2_ECOLI	Lon protease	lon	drlmC	wtB_drlmC	3	82986.1	87846.2	1.05856	0.334934	1	0.829236
tr|U5LZA2|U5LZA2_ECOLI	Lon protease	lon	drlmE	wtB_drlmE	3	81497.3	70012.9	0.859083	0.00951268	1	0.0786436
tr|U5LZA2|U5LZA2_ECOLI	Lon protease	lon	drlmF	wtB_drlmF	3	82316.7	83647.5	1.01617	0.648255	1	0.797191
tr|U5LZA7|U5LZA7_ECOLI	Inner membrane protein, DUF533 family	yebE	drlmC	wtB_drlmC	3	23568	26617.1	1.12937	0.134996	1	0.723791
tr|U5LZA7|U5LZA7_ECOLI	Inner membrane protein, DUF533 family	yebE	drlmE	wtB_drlmE	3	23902.7	17511.7	0.732626	0.00817552	1	0.0725956
tr|U5LZA7|U5LZA7_ECOLI	Inner membrane protein, DUF533 family	yebE	drlmF	wtB_drlmF	3	23627	20330	0.860453	0.00500885	1	0.0468504
tr|U5LZA8|U5LZA8_ECOLI	YddH	yddH	drlmC	wtB_drlmC	1	13332	14423.3	1.08186	0.740514	1	0.944676
tr|U5LZA8|U5LZA8_ECOLI	YddH	yddH	drlmE	wtB_drlmE	1	13179.4	11215.5	0.850984	0.487643	1	0.695907
tr|U5LZA8|U5LZA8_ECOLI	YddH	yddH	drlmF	wtB_drlmF	1	13261.5	12486.2	0.941536	0.797086	1	0.897934
tr|U5LZB3|U5LZB3_ECOLI	Nitrate reductase 2 (NRZ), beta subunit	narY	drlmE	wtB_drlmE	1	10015	7079.06	0.706845	0.0982784	1	0.306742
tr|U5LZD0|U5LZD0_ECOLI	UPF0482 protein YnfB	ynfB	drlmC	wtB_drlmC	1	12223.6	8813.58	0.721032	0.170644	1	0.758182
tr|U5LZD0|U5LZD0_ECOLI	UPF0482 protein YnfB	ynfB	drlmE	wtB_drlmE	1	12116.9	9519.08	0.785605	0.381761	1	0.613248
tr|U5LZD0|U5LZD0_ECOLI	UPF0482 protein YnfB	ynfB	drlmF	wtB_drlmF	1	13131.3	7469.15	0.568803	0.0711581	1	0.233661
tr|U5LZD2|U5LZD2_ECOLI	tRNA (cmo5U34)-methyltransferase	cmoA	drlmC	wtB_drlmC	1	11286.3	14983.2	1.32755	0.0992789	1	0.668197
tr|U5LZD2|U5LZD2_ECOLI	tRNA (cmo5U34)-methyltransferase	cmoA	drlmE	wtB_drlmE	3	9781.11	12526.4	1.28068	0.0519187	1	0.207568
tr|U5LZD2|U5LZD2_ECOLI	tRNA (cmo5U34)-methyltransferase	cmoA	drlmF	wtB_drlmF	2	12459	17085.3	1.37132	0.0581748	1	0.207553
tr|U5LZD3|U5LZD3_ECOLI	DNA polymerase III/DNA elongation factor III, tau and gamma subunit	dnaX	drlmC	wtB_drlmC	2	3807.55	5741.5	1.50793	0.104182	1	0.672573
tr|U5LZD3|U5LZD3_ECOLI	DNA polymerase III/DNA elongation factor III, tau and gamma subunit	dnaX	drlmE	wtB_drlmE	1	5260.36	7295.82	1.38694	0.0539003	1	0.209599
tr|U5LZD3|U5LZD3_ECOLI	DNA polymerase III/DNA elongation factor III, tau and gamma subunit	dnaX	drlmF	wtB_drlmF	2	2633.6	3382.26	1.28427	0.160582	1	0.366254
tr|U5LZD7|U5LZD7_ECOLI	Putative metal-binding enzyme	yecM	drlmC	wtB_drlmC	1	14421.8	15758	1.09265	0.371338	1	0.849155
tr|U5LZD7|U5LZD7_ECOLI	Putative metal-binding enzyme	yecM	drlmE	wtB_drlmE	1	13034.6	14628.8	1.1223	0.146396	1	0.37639
tr|U5LZD7|U5LZD7_ECOLI	Putative metal-binding enzyme	yecM	drlmF	wtB_drlmF	1	13325.5	21633.7	1.62348	0.000268958	0.249055	0.00996219
tr|U5LZD8|U5LZD8_ECOLI	Ferrochelatase	hemH	drlmC	wtB_drlmC	3	6109.15	5501.91	0.900603	0.280543	1	0.816855
tr|U5LZD8|U5LZD8_ECOLI	Ferrochelatase	hemH	drlmE	wtB_drlmE	3	10422.7	10599.7	1.01698	0.814341	1	0.901794
tr|U5LZD8|U5LZD8_ECOLI	Ferrochelatase	hemH	drlmF	wtB_drlmF	3	6068.48	4778.97	0.787506	0.0532397	1	0.196414
tr|U5LZD9|U5LZD9_ECOLI	ATP-dependent dethiobiotin synthetase BioD	ynfK	drlmC	wtB_drlmC	1	13129.6	13340.7	1.01608	0.880793	1	0.97546
tr|U5LZD9|U5LZD9_ECOLI	ATP-dependent dethiobiotin synthetase BioD	ynfK	drlmE	wtB_drlmE	1	13701.9	15726	1.14772	0.322682	1	0.566727
tr|U5LZD9|U5LZD9_ECOLI	ATP-dependent dethiobiotin synthetase BioD	ynfK	drlmF	wtB_drlmF	1	16304.1	6101.43	0.374227	0.00326236	1	0.0355405
tr|U5LZE4|U5LZE4_ECOLI	Bifunctional UDP-sugar hydrolase/5'-nucleotidase	ushA	drlmC	wtB_drlmC	3	45139.3	46589.4	1.03213	0.596601	1	0.926707
tr|U5LZE4|U5LZE4_ECOLI	Bifunctional UDP-sugar hydrolase/5'-nucleotidase	ushA	drlmE	wtB_drlmE	3	43707.8	50668.4	1.15925	0.0163817	1	0.102863
tr|U5LZE4|U5LZE4_ECOLI	Bifunctional UDP-sugar hydrolase/5'-nucleotidase	ushA	drlmF	wtB_drlmF	3	46172.5	42128	0.912403	0.178022	1	0.38516
tr|U5LZE9|U5LZE9_ECOLI	Glutaminase	glsA	drlmC	wtB_drlmC	3	17524.8	21007.3	1.19872	0.415648	1	0.885843
tr|U5LZE9|U5LZE9_ECOLI	Glutaminase	glsA	drlmE	wtB_drlmE	3	17221.1	11994.7	0.696511	0.15855	1	0.395765
tr|U5LZE9|U5LZE9_ECOLI	Glutaminase	glsA	drlmF	wtB_drlmF	3	17206.9	22360.4	1.2995	0.21498	1	0.42996
tr|U5LZF4|U5LZF4_ECOLI	Putative transporter subunit: ATP-binding component of ABC superfamily	ybbL	drlmC	wtB_drlmC	1	3618.98	4174.07	1.15338	0.0436756	1	0.530076
tr|U5LZF4|U5LZF4_ECOLI	Putative transporter subunit: ATP-binding component of ABC superfamily	ybbL	drlmE	wtB_drlmE	1	3507.05	3891.77	1.1097	0.159486	1	0.395765
tr|U5LZF5|U5LZF5_ECOLI	Trehalose 6-phosphate phosphatase	otsB	drlmC	wtB_drlmC	2	8765.29	8965.33	1.02282	0.854318	1	0.970083
tr|U5LZF5|U5LZF5_ECOLI	Trehalose 6-phosphate phosphatase	otsB	drlmE	wtB_drlmE	1	4172.75	2497	0.598405	0.0220677	1	0.128248
tr|U5LZF5|U5LZF5_ECOLI	Trehalose 6-phosphate phosphatase	otsB	drlmF	wtB_drlmF	2	8551.34	8203.78	0.959356	0.7749	1	0.879359
tr|U5LZF9|U5LZF9_ECOLI	Mannose-6-phosphate isomerase	manA	drlmC	wtB_drlmC	3	40204.6	42308.8	1.05234	0.461087	1	0.885843
tr|U5LZF9|U5LZF9_ECOLI	Mannose-6-phosphate isomerase	manA	drlmE	wtB_drlmE	3	38137	52472.4	1.37589	0.00233864	1	0.0320393
tr|U5LZF9|U5LZF9_ECOLI	Mannose-6-phosphate isomerase	manA	drlmF	wtB_drlmF	3	39580.4	46552.2	1.17614	0.0188102	1	0.104301
tr|U5LZH3|U5LZH3_ECOLI	#N/A	fliY	drlmC	wtB_drlmC	3	69663.8	66231.8	0.950735	0.5676	1	0.922751
tr|U5LZH3|U5LZH3_ECOLI	#N/A	fliY	drlmE	wtB_drlmE	3	81416.4	96369.2	1.18366	0.115079	1	0.328456
tr|U5LZH3|U5LZH3_ECOLI	#N/A	fliY	drlmF	wtB_drlmF	3	73250.3	56782.7	0.775188	0.0453016	1	0.174569
tr|U5LZH7|U5LZH7_ECOLI	Alkyl hydroperoxide reductase, F52a subunit, FAD/NAD(P)-binding protein	ahpF	drlmC	wtB_drlmC	3	25468.1	27806.5	1.09182	0.575523	1	0.922751
tr|U5LZH7|U5LZH7_ECOLI	Alkyl hydroperoxide reductase, F52a subunit, FAD/NAD(P)-binding protein	ahpF	drlmE	wtB_drlmE	3	23094.4	27650.2	1.19727	0.180037	1	0.418053
tr|U5LZH7|U5LZH7_ECOLI	Alkyl hydroperoxide reductase, F52a subunit, FAD/NAD(P)-binding protein	ahpF	drlmF	wtB_drlmF	3	23057.6	43922.5	1.9049	0.00521169	1	0.0470271
tr|U5LZI4|U5LZI4_ECOLI	Pyridoxine/pyridoxamine 5'-phosphate oxidase	pdxH	drlmC	wtB_drlmC	1	35942	35087.5	0.976224	0.926801	1	0.9805
tr|U5LZI4|U5LZI4_ECOLI	Pyridoxine/pyridoxamine 5'-phosphate oxidase	pdxH	drlmE	wtB_drlmE	1	43559.9	36584.2	0.839859	0.481213	1	0.691169
tr|U5LZI4|U5LZI4_ECOLI	Pyridoxine/pyridoxamine 5'-phosphate oxidase	pdxH	drlmF	wtB_drlmF	1	35741.1	53566.2	1.49873	0.0986367	1	0.287615
tr|U5LZI7|U5LZI7_ECOLI	Cysteine--tRNA ligase	cysS	drlmC	wtB_drlmC	1	9880.77	8363.91	0.846484	0.0056983	1	0.430594
tr|U5LZI7|U5LZI7_ECOLI	Cysteine--tRNA ligase	cysS	drlmE	wtB_drlmE	1	9610.36	6758.97	0.703301	0.00202447	1	0.0298687
tr|U5LZI7|U5LZI7_ECOLI	Cysteine--tRNA ligase	cysS	drlmF	wtB_drlmF	1	9997.05	8365.92	0.836839	0.043043	1	0.1693
tr|U5LZK0|U5LZK0_ECOLI	Putative mannosyl-3-phosphoglycerate phosphatase	yedP	drlmC	wtB_drlmC	1	22848.7	17955.1	0.785826	0.301635	1	0.816855
tr|U5LZK0|U5LZK0_ECOLI	Putative mannosyl-3-phosphoglycerate phosphatase	yedP	drlmE	wtB_drlmE	1	20247	17119.8	0.845547	0.396736	1	0.621409
tr|U5LZK0|U5LZK0_ECOLI	Putative mannosyl-3-phosphoglycerate phosphatase	yedP	drlmF	wtB_drlmF	1	22976	25424.7	1.10658	0.608435	1	0.76343
tr|U5LZK8|U5LZK8_ECOLI	Riboflavin synthase, alpha subunit	ribC	drlmC	wtB_drlmC	3	17051.2	20360.5	1.19408	0.0110921	1	0.44674
tr|U5LZK8|U5LZK8_ECOLI	Riboflavin synthase, alpha subunit	ribC	drlmE	wtB_drlmE	3	16855.6	21667.3	1.28546	4.53399e-05	0.0434809	0.00395281
tr|U5LZK8|U5LZK8_ECOLI	Riboflavin synthase, alpha subunit	ribC	drlmF	wtB_drlmF	3	17329.9	21880.9	1.26261	0.0147875	1	0.0906837
tr|U5LZM3|U5LZM3_ECOLI	Component of SufBCD Fe-S cluster assembly scaffold protein	sufD	drlmC	wtB_drlmC	1	13040.9	11834.5	0.907491	0.711749	1	0.944676
tr|U5LZM3|U5LZM3_ECOLI	Component of SufBCD Fe-S cluster assembly scaffold protein	sufD	drlmE	wtB_drlmE	2	10948.6	8462.01	0.772885	0.2106	1	0.460059
tr|U5LZM3|U5LZM3_ECOLI	Component of SufBCD Fe-S cluster assembly scaffold protein	sufD	drlmF	wtB_drlmF	2	11424.8	11512.7	1.00769	0.968095	1	0.991655
tr|U5LZM8|U5LZM8_ECOLI	Putative FAD-linked oxidoreductase	ydiJ	drlmC	wtB_drlmC	1	4738.87	5302.35	1.11891	0.755234	1	0.944676
tr|U5LZM8|U5LZM8_ECOLI	Putative FAD-linked oxidoreductase	ydiJ	drlmE	wtB_drlmE	1	4140.58	4908.82	1.18554	0.492063	1	0.69806
tr|U5LZM8|U5LZM8_ECOLI	Putative FAD-linked oxidoreductase	ydiJ	drlmF	wtB_drlmF	1	4362.36	4508.65	1.03353	0.895044	1	0.957056
tr|U5LZM9|U5LZM9_ECOLI	Glutamate, aspartate binding protein, periplasmic part of GltJKLI ABC transporter	gltI	drlmC	wtB_drlmC	3	41095.5	44579.6	1.08478	0.33032	1	0.829236
tr|U5LZM9|U5LZM9_ECOLI	Glutamate, aspartate binding protein, periplasmic part of GltJKLI ABC transporter	gltI	drlmE	wtB_drlmE	3	39693.4	47928.6	1.20747	0.0480053	1	0.197584
tr|U5LZM9|U5LZM9_ECOLI	Glutamate, aspartate binding protein, periplasmic part of GltJKLI ABC transporter	gltI	drlmF	wtB_drlmF	3	48802.4	33285.5	0.682047	0.000858767	0.795219	0.0189338
tr|U5LZN4|U5LZN4_ECOLI	Uncharacterized protein	ybeZ	drlmC	wtB_drlmC	3	43654.1	49693.1	1.13834	0.0073959	1	0.430594
tr|U5LZN4|U5LZN4_ECOLI	Uncharacterized protein	ybeZ	drlmE	wtB_drlmE	3	40989.3	46451.2	1.13325	0.016411	1	0.102863
tr|U5LZN4|U5LZN4_ECOLI	Uncharacterized protein	ybeZ	drlmF	wtB_drlmF	3	42290.6	44644.7	1.05567	0.291932	1	0.500609
tr|U5LZN5|U5LZN5_ECOLI	DNA gyrase inhibitor	sbmC	drlmC	wtB_drlmC	1	45265.1	39961.7	0.882835	0.203002	1	0.764179
tr|U5LZN5|U5LZN5_ECOLI	DNA gyrase inhibitor	sbmC	drlmE	wtB_drlmE	1	41847.1	29817.7	0.712538	0.0709453	1	0.249218
tr|U5LZN5|U5LZN5_ECOLI	DNA gyrase inhibitor	sbmC	drlmF	wtB_drlmF	1	31555.7	18386.6	0.582671	0.0142373	1	0.0896856
tr|U5LZP2|U5LZP2_ECOLI	#N/A	ppsA	drlmC	wtB_drlmC	3	34334.9	39520.2	1.15102	0.417455	1	0.885843
tr|U5LZP2|U5LZP2_ECOLI	#N/A	ppsA	drlmE	wtB_drlmE	3	31432.9	43588.4	1.38671	0.0861605	1	0.281047
tr|U5LZP2|U5LZP2_ECOLI	#N/A	ppsA	drlmF	wtB_drlmF	3	33936.9	42460.7	1.25116	0.224288	1	0.435923
tr|U5LZQ2|U5LZQ2_ECOLI	Integration host factor subunit alpha	ihfA	drlmC	wtB_drlmC	3	310894	307200	0.988119	0.853357	1	0.970083
tr|U5LZQ2|U5LZQ2_ECOLI	Integration host factor subunit alpha	ihfA	drlmE	wtB_drlmE	3	303264	322930	1.06485	0.490901	1	0.697442
tr|U5LZQ2|U5LZQ2_ECOLI	Integration host factor subunit alpha	ihfA	drlmF	wtB_drlmF	3	324750	237211	0.730442	0.00268986	1	0.0315293
tr|U5LZQ4|U5LZQ4_ECOLI	Regulator of length of O-antigen component of lipopolysaccharide chains	wzzB	drlmC	wtB_drlmC	1	47425.7	50805.8	1.07127	0.435376	1	0.885843
tr|U5LZQ4|U5LZQ4_ECOLI	Regulator of length of O-antigen component of lipopolysaccharide chains	wzzB	drlmE	wtB_drlmE	1	46390	65747	1.41727	0.0267058	1	0.143332
tr|U5LZQ4|U5LZQ4_ECOLI	Regulator of length of O-antigen component of lipopolysaccharide chains	wzzB	drlmF	wtB_drlmF	1	46959.9	42456.6	0.904102	0.260664	1	0.476084
tr|U5LZR2|U5LZR2_ECOLI	Phosphofructokinase	pfkB	drlmC	wtB_drlmC	3	55503	63618.5	1.14622	0.269046	1	0.816855
tr|U5LZR2|U5LZR2_ECOLI	Phosphofructokinase	pfkB	drlmE	wtB_drlmE	3	53355.8	49171.2	0.921571	0.364637	1	0.600374
tr|U5LZR2|U5LZR2_ECOLI	Phosphofructokinase	pfkB	drlmF	wtB_drlmF	3	50591.8	61043.4	1.20659	0.11229	1	0.305192
tr|U5LZR9|U5LZR9_ECOLI	Universal stress protein UP12	uspG	drlmC	wtB_drlmC	3	75466	95453.2	1.26485	0.0713673	1	0.632968
tr|U5LZR9|U5LZR9_ECOLI	Universal stress protein UP12	uspG	drlmE	wtB_drlmE	3	78480.3	111032	1.41478	0.0149249	1	0.100027
tr|U5LZR9|U5LZR9_ECOLI	Universal stress protein UP12	uspG	drlmF	wtB_drlmF	3	76405.9	53468.2	0.699792	0.0245549	1	0.120306
tr|U5LZS0|U5LZS0_ECOLI	Outer membrane lipoprotein	slyB	drlmC	wtB_drlmC	3	79278.5	83680.3	1.05552	0.358818	1	0.836654
tr|U5LZS0|U5LZS0_ECOLI	Outer membrane lipoprotein	slyB	drlmE	wtB_drlmE	3	77261.3	74991.2	0.970617	0.752905	1	0.875195
tr|U5LZS0|U5LZS0_ECOLI	Outer membrane lipoprotein	slyB	drlmF	wtB_drlmF	3	57123.4	35410	0.619885	6.22534e-05	0.0576466	0.00535696
tr|U5LZS5|U5LZS5_ECOLI	#N/A	sodC	drlmC	wtB_drlmC	3	42476.3	37743.4	0.888574	0.751883	1	0.944676
tr|U5LZS5|U5LZS5_ECOLI	#N/A	sodC	drlmE	wtB_drlmE	3	42639.9	28609.2	0.670949	0.415777	1	0.630903
tr|U5LZS5|U5LZS5_ECOLI	#N/A	sodC	drlmF	wtB_drlmF	3	42997.1	21188.1	0.49278	0.189684	1	0.401021
tr|U5LZS7|U5LZS7_ECOLI	N,N'-diacetylchitobiose-specific enzyme IIB component of PTS	chbB	drlmC	wtB_drlmC	2	19523.2	20205.6	1.03496	0.827357	1	0.965363
tr|U5LZS7|U5LZS7_ECOLI	N,N'-diacetylchitobiose-specific enzyme IIB component of PTS	chbB	drlmE	wtB_drlmE	2	18688.1	25746	1.37767	0.0377498	1	0.173334
tr|U5LZS7|U5LZS7_ECOLI	N,N'-diacetylchitobiose-specific enzyme IIB component of PTS	chbB	drlmF	wtB_drlmF	2	19364.7	18788.1	0.970223	0.845856	1	0.92887
tr|U5LZS9|U5LZS9_ECOLI	Glyoxalase I, Ni-dependent	gloA	drlmC	wtB_drlmC	1	44955.7	49709.9	1.10575	0.140308	1	0.738043
tr|U5LZS9|U5LZS9_ECOLI	Glyoxalase I, Ni-dependent	gloA	drlmE	wtB_drlmE	1	41394.8	50087.7	1.21	0.0807576	1	0.266139
tr|U5LZS9|U5LZS9_ECOLI	Glyoxalase I, Ni-dependent	gloA	drlmF	wtB_drlmF	1	42135.2	36220.1	0.859616	0.0324656	1	0.145232
tr|U5LZT2|U5LZT2_ECOLI	Periplasmic ATP-independent protein refolding chaperone, stress-induced	spy	drlmC	wtB_drlmC	2	39156	42765.5	1.09218	0.59428	1	0.926707
tr|U5LZT2|U5LZT2_ECOLI	Periplasmic ATP-independent protein refolding chaperone, stress-induced	spy	drlmE	wtB_drlmE	2	38352.5	22168.6	0.578021	0.0211229	1	0.124275
tr|U5LZT2|U5LZT2_ECOLI	Periplasmic ATP-independent protein refolding chaperone, stress-induced	spy	drlmF	wtB_drlmF	2	40989.6	24320	0.593321	0.000646159	0.598343	0.0158033
tr|U5LZT5|U5LZT5_ECOLI	Superoxide dismutase	sodB	drlmC	wtB_drlmC	3	61878	44618.2	0.721067	0.266204	1	0.816855
tr|U5LZT5|U5LZT5_ECOLI	Superoxide dismutase	sodB	drlmE	wtB_drlmE	3	52125.1	49660.4	0.952716	0.786186	1	0.888159
tr|U5LZT5|U5LZT5_ECOLI	Superoxide dismutase	sodB	drlmF	wtB_drlmF	3	55401.8	40880.6	0.737893	0.281396	1	0.494578
tr|U5LZT6|U5LZT6_ECOLI	DNA-binding transcriptional repressor	cspE	drlmC	wtB_drlmC	1	186576	189072	1.01338	0.830157	1	0.965363
tr|U5LZT6|U5LZT6_ECOLI	DNA-binding transcriptional repressor	cspE	drlmE	wtB_drlmE	1	168465	185868	1.1033	0.338606	1	0.577799
tr|U5LZT6|U5LZT6_ECOLI	DNA-binding transcriptional repressor	cspE	drlmF	wtB_drlmF	1	139872	203645	1.45594	0.00165364	1	0.0254156
tr|U5LZT7|U5LZT7_ECOLI	Succinylornithine transaminase	astC	drlmC	wtB_drlmC	3	89400.2	95129.6	1.06409	0.753896	1	0.944676
tr|U5LZT7|U5LZT7_ECOLI	Succinylornithine transaminase	astC	drlmE	wtB_drlmE	3	86840.4	93502.7	1.07672	0.674415	1	0.827064
tr|U5LZT7|U5LZT7_ECOLI	Succinylornithine transaminase	astC	drlmF	wtB_drlmF	2	88424.2	6046.58	0.0683815	0.00839072	1	0.0669811
tr|U5LZT8|U5LZT8_ECOLI	Succinate dehydrogenase, FeS subunit	sdhB	drlmC	wtB_drlmC	3	124004	123150	0.993114	0.934006	1	0.9805
tr|U5LZT8|U5LZT8_ECOLI	Succinate dehydrogenase, FeS subunit	sdhB	drlmE	wtB_drlmE	3	119646	124841	1.04342	0.393131	1	0.620006
tr|U5LZT8|U5LZT8_ECOLI	Succinate dehydrogenase, FeS subunit	sdhB	drlmF	wtB_drlmF	3	125821	37270.2	0.296215	0.00268188	1	0.0315293
tr|U5LZV5|U5LZV5_ECOLI	Murein lipoprotein	lpp	drlmC	wtB_drlmC	2	231134	225322	0.974856	0.620199	1	0.937212
tr|U5LZV5|U5LZV5_ECOLI	Murein lipoprotein	lpp	drlmE	wtB_drlmE	2	220388	222525	1.0097	0.905826	1	0.950982
tr|U5LZV5|U5LZV5_ECOLI	Murein lipoprotein	lpp	drlmF	wtB_drlmF	2	224710	212981	0.947805	0.50087	1	0.678078
tr|U5LZV6|U5LZV6_ECOLI	Nicotinamidase/pyrazinamidase	pncA	drlmC	wtB_drlmC	1	7382.85	5034.38	0.681902	0.0070958	1	0.430594
tr|U5LZW3|U5LZW3_ECOLI	Peptide methionine sulfoxide reductase MsrB	msrB	drlmC	wtB_drlmC	2	29777.3	24236.4	0.813924	0.364576	1	0.839764
tr|U5LZW3|U5LZW3_ECOLI	Peptide methionine sulfoxide reductase MsrB	msrB	drlmE	wtB_drlmE	2	27778	36116.8	1.3002	0.294338	1	0.539713
tr|U5LZW3|U5LZW3_ECOLI	Peptide methionine sulfoxide reductase MsrB	msrB	drlmF	wtB_drlmF	1	83179.5	23494.8	0.282459	0.0307279	1	0.141959
tr|U5LZW7|U5LZW7_ECOLI	Uncharacterized protein	yeaG	drlmC	wtB_drlmC	3	55944.6	61110.5	1.09234	0.585383	1	0.925881
tr|U5LZW7|U5LZW7_ECOLI	Uncharacterized protein	yeaG	drlmE	wtB_drlmE	3	68937.3	90087.5	1.3068	0.00181237	1	0.0275883
tr|U5LZW7|U5LZW7_ECOLI	Uncharacterized protein	yeaG	drlmF	wtB_drlmF	3	72279.5	68695.6	0.950416	0.419664	1	0.612948
tr|U5LZX1|U5LZX1_ECOLI	tRNA-2-methylthio-N(6)-dimethylallyladenosine synthase	miaB	drlmC	wtB_drlmC	1	3771.74	4215.83	1.11774	0.508533	1	0.90422
tr|U5LZX1|U5LZX1_ECOLI	tRNA-2-methylthio-N(6)-dimethylallyladenosine synthase	miaB	drlmE	wtB_drlmE	1	3943.45	4817.03	1.22153	0.0993483	1	0.307339
tr|U5LZX1|U5LZX1_ECOLI	tRNA-2-methylthio-N(6)-dimethylallyladenosine synthase	miaB	drlmF	wtB_drlmF	1	3640.6	7608.7	2.08996	0.000456982	0.423165	0.0132507
tr|U5LZX6|U5LZX6_ECOLI	N-acetylglucosamine-6-phosphate deacetylase	nagA	drlmC	wtB_drlmC	3	29186.9	36176.1	1.23946	0.0388501	1	0.530076
tr|U5LZX6|U5LZX6_ECOLI	N-acetylglucosamine-6-phosphate deacetylase	nagA	drlmE	wtB_drlmE	3	27298	42117.6	1.54288	0.000116552	0.111773	0.00588281
tr|U5LZX6|U5LZX6_ECOLI	N-acetylglucosamine-6-phosphate deacetylase	nagA	drlmF	wtB_drlmF	3	30865.6	26839.8	0.869572	0.194201	1	0.402859
tr|U5LZX7|U5LZX7_ECOLI	Glutathione peroxidase	btuE	drlmC	wtB_drlmC	3	59612.4	67395.2	1.13056	0.191532	1	0.759469
tr|U5LZX7|U5LZX7_ECOLI	Glutathione peroxidase	btuE	drlmE	wtB_drlmE	3	57648.1	66145.3	1.1474	0.215941	1	0.463283
tr|U5LZX7|U5LZX7_ECOLI	Glutathione peroxidase	btuE	drlmF	wtB_drlmF	3	72555.4	67961.5	0.936685	0.292553	1	0.500746
tr|U5LZY2|U5LZY2_ECOLI	Molybdate transporter subunit	modA	drlmC	wtB_drlmC	3	36348.6	33682.3	0.926648	0.604717	1	0.931843
tr|U5LZY2|U5LZY2_ECOLI	Molybdate transporter subunit	modA	drlmE	wtB_drlmE	3	39711.5	33083.8	0.833104	0.392973	1	0.620006
tr|U5LZY2|U5LZY2_ECOLI	Molybdate transporter subunit	modA	drlmF	wtB_drlmF	2	47042.2	10351	0.220036	4.68513e-06	0.00433843	0.00144614
tr|U5LZY4|U5LZY4_ECOLI	Acyl-CoA esterase	ybfF	drlmC	wtB_drlmC	2	12759	13533.5	1.06071	0.0113649	1	0.44674
tr|U5LZY4|U5LZY4_ECOLI	Acyl-CoA esterase	ybfF	drlmE	wtB_drlmE	1	13964	10531.8	0.754212	0.00120133	1	0.0225897
tr|U5LZY4|U5LZY4_ECOLI	Acyl-CoA esterase	ybfF	drlmF	wtB_drlmF	2	10885.2	11682.9	1.07328	0.0634614	1	0.220095
tr|U5LZZ9|U5LZZ9_ECOLI	Methyl-galactoside transporter subunit	mglB	drlmC	wtB_drlmC	3	329330	328943	0.998825	0.990732	1	0.994926
tr|U5LZZ9|U5LZZ9_ECOLI	Methyl-galactoside transporter subunit	mglB	drlmE	wtB_drlmE	3	216130	341473	1.57994	0.0133709	1	0.0942845
tr|U5LZZ9|U5LZZ9_ECOLI	Methyl-galactoside transporter subunit	mglB	drlmF	wtB_drlmF	3	264963	127081	0.479618	0.00184227	1	0.0254156
tr|U5M005|U5M005_ECOLI	Putative GTP cyclohydrolase 1 type 2	ybgI	drlmC	wtB_drlmC	3	74727.9	74265.8	0.993816	0.891428	1	0.97546
tr|U5M005|U5M005_ECOLI	Putative GTP cyclohydrolase 1 type 2	ybgI	drlmE	wtB_drlmE	3	71884.1	63051.2	0.877124	0.0419805	1	0.182748
tr|U5M005|U5M005_ECOLI	Putative GTP cyclohydrolase 1 type 2	ybgI	drlmF	wtB_drlmF	3	73857.1	82941.6	1.123	0.0280687	1	0.132159
tr|U5M010|U5M010_ECOLI	N-succinylglutamate 5-semialdehyde dehydrogenase	astD	drlmC	wtB_drlmC	3	17550	14853.1	0.846334	0.563991	1	0.922751
tr|U5M010|U5M010_ECOLI	N-succinylglutamate 5-semialdehyde dehydrogenase	astD	drlmE	wtB_drlmE	3	11946	9610.61	0.804501	0.496891	1	0.701377
tr|U5M015|U5M015_ECOLI	YdjY	ydjY	drlmC	wtB_drlmC	2	9325.32	8102.21	0.86884	0.213776	1	0.77138
tr|U5M015|U5M015_ECOLI	YdjY	ydjY	drlmE	wtB_drlmE	1	14933.8	10696.6	0.716267	0.0181287	1	0.112164
tr|U5M016|U5M016_ECOLI	Citrate synthase	gltA	drlmC	wtB_drlmC	3	138406	145746	1.05303	0.769644	1	0.944676
tr|U5M016|U5M016_ECOLI	Citrate synthase	gltA	drlmE	wtB_drlmE	3	135272	146766	1.08497	0.560752	1	0.746891
tr|U5M016|U5M016_ECOLI	Citrate synthase	gltA	drlmF	wtB_drlmF	3	140332	75209.8	0.535941	0.0620152	1	0.215887
tr|U5M023|U5M023_ECOLI	2-oxoglutarate decarboxylase, thiamin-requiring	sucA	drlmC	wtB_drlmC	3	48431.8	54807.6	1.13165	0.588019	1	0.926514
tr|U5M023|U5M023_ECOLI	2-oxoglutarate decarboxylase, thiamin-requiring	sucA	drlmE	wtB_drlmE	3	45340.8	39956.8	0.881255	0.585941	1	0.762439
tr|U5M023|U5M023_ECOLI	2-oxoglutarate decarboxylase, thiamin-requiring	sucA	drlmF	wtB_drlmF	3	55588.9	25597.9	0.460486	0.0709129	1	0.233661
tr|U5M026|U5M026_ECOLI	Glutamate dehydrogenase	gdhA	drlmC	wtB_drlmC	1	6621.93	10293.2	1.5544	0.0182297	1	0.486261
tr|U5M026|U5M026_ECOLI	Glutamate dehydrogenase	gdhA	drlmE	wtB_drlmE	1	5280.96	18614.4	3.52481	2.05982e-05	0.0197536	0.00286543
tr|U5M028|U5M028_ECOLI	Glutamine transporter subunit	glnH	drlmC	wtB_drlmC	3	190302	213282	1.12076	0.0683474	1	0.628857
tr|U5M028|U5M028_ECOLI	Glutamine transporter subunit	glnH	drlmE	wtB_drlmE	3	164077	289791	1.76619	0.00463896	1	0.0505542
tr|U5M028|U5M028_ECOLI	Glutamine transporter subunit	glnH	drlmF	wtB_drlmF	3	189119	94180.8	0.497998	8.57117e-05	0.079369	0.00576818
tr|U5M034|U5M034_ECOLI	50S ribosomal protein L25	rplY	drlmC	wtB_drlmC	2	97881.4	112492	1.14926	0.564351	1	0.922751
tr|U5M034|U5M034_ECOLI	50S ribosomal protein L25	rplY	drlmE	wtB_drlmE	2	92914.8	84107.1	0.905206	0.683631	1	0.832825
tr|U5M034|U5M034_ECOLI	50S ribosomal protein L25	rplY	drlmF	wtB_drlmF	2	90829.5	92831.2	1.02204	0.929668	1	0.973816
tr|U5M037|U5M037_ECOLI	Stress protein, member of the CspA-family	cspC	drlmC	wtB_drlmC	2	170086	183898	1.08121	0.434137	1	0.885843
tr|U5M037|U5M037_ECOLI	Stress protein, member of the CspA-family	cspC	drlmE	wtB_drlmE	2	171765	234465	1.36503	0.0519462	1	0.207568
tr|U5M037|U5M037_ECOLI	Stress protein, member of the CspA-family	cspC	drlmF	wtB_drlmF	2	218452	239024	1.09417	0.298478	1	0.507455
tr|U5M039|U5M039_ECOLI	DNA-binding response regulator in two-component regulatory system with NarQ or NarX	narP	drlmC	wtB_drlmC	1	12689.6	15545.4	1.22504	0.172278	1	0.758182
tr|U5M039|U5M039_ECOLI	DNA-binding response regulator in two-component regulatory system with NarQ or NarX	narP	drlmE	wtB_drlmE	1	7568.91	13678.2	1.80715	0.00281825	1	0.036036
tr|U5M039|U5M039_ECOLI	DNA-binding response regulator in two-component regulatory system with NarQ or NarX	narP	drlmF	wtB_drlmF	1	20450.5	25553.1	1.24951	0.105667	1	0.295734
tr|U5M040|U5M040_ECOLI	Protein TolB	tolB	drlmC	wtB_drlmC	3	14418.9	11920.8	0.826747	0.497122	1	0.900323
tr|U5M040|U5M040_ECOLI	Protein TolB	tolB	drlmE	wtB_drlmE	2	13992.2	10113.4	0.72279	0.203709	1	0.45013
tr|U5M040|U5M040_ECOLI	Protein TolB	tolB	drlmF	wtB_drlmF	3	14220.1	14880.4	1.04643	0.838579	1	0.928857
tr|U5M042|U5M042_ECOLI	DNA-binding transcriptional regulator f kdgK, kdgT, eda	kdgR	drlmC	wtB_drlmC	3	55253.2	58573.2	1.06009	0.349932	1	0.830214
tr|U5M042|U5M042_ECOLI	DNA-binding transcriptional regulator f kdgK, kdgT, eda	kdgR	drlmE	wtB_drlmE	3	35719.7	49438.1	1.38406	0.000168479	0.161571	0.00734415
tr|U5M042|U5M042_ECOLI	DNA-binding transcriptional regulator f kdgK, kdgT, eda	kdgR	drlmF	wtB_drlmF	2	40915.3	47632.5	1.16417	0.106225	1	0.29593
tr|U5M045|U5M045_ECOLI	Free methionine-(R)-sulfoxide reductase	msrC	drlmC	wtB_drlmC	1	43759.1	44120	1.00825	0.920736	1	0.9805
tr|U5M045|U5M045_ECOLI	Free methionine-(R)-sulfoxide reductase	msrC	drlmE	wtB_drlmE	1	42257	52818.8	1.24994	0.00216045	1	0.0309235
tr|U5M045|U5M045_ECOLI	Free methionine-(R)-sulfoxide reductase	msrC	drlmF	wtB_drlmF	1	43424	38783.2	0.89313	0.231555	1	0.439385
tr|U5M054|U5M054_ECOLI	Protein YebF	yebF	drlmC	wtB_drlmC	2	50564.5	53518.6	1.05842	0.654581	1	0.937325
tr|U5M054|U5M054_ECOLI	Protein YebF	yebF	drlmE	wtB_drlmE	2	47497.7	51315.1	1.08037	0.670461	1	0.825381
tr|U5M054|U5M054_ECOLI	Protein YebF	yebF	drlmF	wtB_drlmF	2	48261.4	57138	1.18393	0.286085	1	0.49749
tr|U5M057|U5M057_ECOLI	Glucose-6-phosphate 1-dehydrogenase	zwf	drlmC	wtB_drlmC	3	17067.1	18799.3	1.10149	0.46238	1	0.885843
tr|U5M057|U5M057_ECOLI	Glucose-6-phosphate 1-dehydrogenase	zwf	drlmE	wtB_drlmE	3	17628.1	21527.5	1.2212	0.0724119	1	0.249795
tr|U5M057|U5M057_ECOLI	Glucose-6-phosphate 1-dehydrogenase	zwf	drlmF	wtB_drlmF	3	18826.4	23411.8	1.24356	0.18409	1	0.395517
tr|U5M059|U5M059_ECOLI	Zinc transporter subunit: periplasmic-binding component of ABC superfamily	znuA	drlmC	wtB_drlmC	3	8716.3	8620.56	0.989016	0.870268	1	0.972215
tr|U5M059|U5M059_ECOLI	Zinc transporter subunit: periplasmic-binding component of ABC superfamily	znuA	drlmE	wtB_drlmE	3	9021.31	10248.2	1.136	0.261302	1	0.512835
tr|U5M059|U5M059_ECOLI	Zinc transporter subunit: periplasmic-binding component of ABC superfamily	znuA	drlmF	wtB_drlmF	2	10795.4	8999.28	0.833621	0.0614155	1	0.214607
tr|U5M061|U5M061_ECOLI	DNA-binding response regulator in two-component regulatory system with RcsC and YojN	rcsB	drlmC	wtB_drlmC	1	9946.45	11112.9	1.11728	0.236751	1	0.794415
tr|U5M061|U5M061_ECOLI	DNA-binding response regulator in two-component regulatory system with RcsC and YojN	rcsB	drlmE	wtB_drlmE	2	7024.12	10871.1	1.54769	0.0158009	1	0.10102
tr|U5M061|U5M061_ECOLI	DNA-binding response regulator in two-component regulatory system with RcsC and YojN	rcsB	drlmF	wtB_drlmF	2	6672.09	10728.6	1.60797	0.000842483	0.780139	0.0189338
tr|U5M065|U5M065_ECOLI	Aspartate--tRNA ligase	aspS	drlmC	wtB_drlmC	3	38127.8	44705.7	1.17252	0.503385	1	0.901589
tr|U5M065|U5M065_ECOLI	Aspartate--tRNA ligase	aspS	drlmE	wtB_drlmE	3	31622.8	36764.6	1.1626	0.439621	1	0.651618
tr|U5M065|U5M065_ECOLI	Aspartate--tRNA ligase	aspS	drlmF	wtB_drlmF	3	32861.5	41499.4	1.26286	0.281949	1	0.494578
tr|U5M069|U5M069_ECOLI	tRNA (mo5U34)-methyltransferase	cmoB	drlmC	wtB_drlmC	1	5586.51	6111.38	1.09395	0.473429	1	0.887128
tr|U5M069|U5M069_ECOLI	tRNA (mo5U34)-methyltransferase	cmoB	drlmE	wtB_drlmE	1	5879.14	6549.34	1.114	0.264041	1	0.514665
tr|U5M069|U5M069_ECOLI	tRNA (mo5U34)-methyltransferase	cmoB	drlmF	wtB_drlmF	1	6201.61	7204.38	1.16169	0.282319	1	0.494578
tr|U5M070|U5M070_ECOLI	Pyruvate dehydrogenase (Pyruvate oxidase), thiamin-dependent, FAD-binding protein	poxB	drlmC	wtB_drlmC	3	23808.5	20978.2	0.881122	0.716769	1	0.944676
tr|U5M070|U5M070_ECOLI	Pyruvate dehydrogenase (Pyruvate oxidase), thiamin-dependent, FAD-binding protein	poxB	drlmE	wtB_drlmE	3	22681.7	16368.4	0.721658	0.302273	1	0.549014
tr|U5M070|U5M070_ECOLI	Pyruvate dehydrogenase (Pyruvate oxidase), thiamin-dependent, FAD-binding protein	poxB	drlmF	wtB_drlmF	3	23342.6	17655.5	0.756363	0.407209	1	0.600829
tr|U5M071|U5M071_ECOLI	UDP-galactose-4-epimerase	galE	drlmC	wtB_drlmC	1	21033.1	27989.2	1.33072	0.132962	1	0.721208
tr|U5M071|U5M071_ECOLI	UDP-galactose-4-epimerase	galE	drlmE	wtB_drlmE	1	20320.7	28038.9	1.37982	0.0652894	1	0.236396
tr|U5M071|U5M071_ECOLI	UDP-galactose-4-epimerase	galE	drlmF	wtB_drlmF	1	20905.9	24744.7	1.18362	0.354519	1	0.555474
tr|U5M072|U5M072_ECOLI	YeaK	yeaK	drlmC	wtB_drlmC	2	15518.6	17578.3	1.13273	0.318071	1	0.829236
tr|U5M072|U5M072_ECOLI	YeaK	yeaK	drlmE	wtB_drlmE	3	14224.7	16549.5	1.16344	0.367486	1	0.600374
tr|U5M072|U5M072_ECOLI	YeaK	yeaK	drlmF	wtB_drlmF	3	14713.1	17287.3	1.17495	0.533809	1	0.702715
tr|U5M073|U5M073_ECOLI	Arginine--tRNA ligase	argS	drlmC	wtB_drlmC	3	14402.8	20441.7	1.41928	0.118274	1	0.717788
tr|U5M073|U5M073_ECOLI	Arginine--tRNA ligase	argS	drlmE	wtB_drlmE	3	9342.67	13410.3	1.43538	0.126802	1	0.34886
tr|U5M073|U5M073_ECOLI	Arginine--tRNA ligase	argS	drlmF	wtB_drlmF	3	10658.8	15891.1	1.49088	0.0177939	1	0.100897
tr|U5M074|U5M074_ECOLI	Ribonucleoside-diphosphate reductase	nrdA	drlmC	wtB_drlmC	3	12848.6	10287.4	0.80066	0.348452	1	0.830214
tr|U5M074|U5M074_ECOLI	Ribonucleoside-diphosphate reductase	nrdA	drlmE	wtB_drlmE	3	12526.1	9351.65	0.746571	0.173083	1	0.413931
tr|U5M074|U5M074_ECOLI	Ribonucleoside-diphosphate reductase	nrdA	drlmF	wtB_drlmF	3	12824.2	10562	0.8236	0.3603	1	0.562426
tr|U5M091|U5M091_ECOLI	Conserved protein, UPF0149 family	yecA	drlmC	wtB_drlmC	3	34129.6	37954	1.11205	0.0821815	1	0.641581
tr|U5M091|U5M091_ECOLI	Conserved protein, UPF0149 family	yecA	drlmE	wtB_drlmE	3	21696.4	20645.2	0.951551	0.564887	1	0.748241
tr|U5M091|U5M091_ECOLI	Conserved protein, UPF0149 family	yecA	drlmF	wtB_drlmF	3	34384.2	39645.8	1.15302	0.0135037	1	0.0862372
tr|U5M093|U5M093_ECOLI	Putative hydrolase, isochorismatase family	ycaC	drlmC	wtB_drlmC	3	126942	129772	1.0223	0.921435	1	0.9805
tr|U5M093|U5M093_ECOLI	Putative hydrolase, isochorismatase family	ycaC	drlmE	wtB_drlmE	3	125362	64128.8	0.511548	0.0447747	1	0.187506
tr|U5M093|U5M093_ECOLI	Putative hydrolase, isochorismatase family	ycaC	drlmF	wtB_drlmF	3	128360	141867	1.10522	0.595676	1	0.755611
tr|U5M099|U5M099_ECOLI	Pyruvate formate lyase activating enzyme 1	pflA	drlmC	wtB_drlmC	1	7839.7	7531.86	0.960733	0.882407	1	0.97546
tr|U5M099|U5M099_ECOLI	Pyruvate formate lyase activating enzyme 1	pflA	drlmE	wtB_drlmE	1	7437.06	6462.99	0.869025	0.597491	1	0.771672
tr|U5M099|U5M099_ECOLI	Pyruvate formate lyase activating enzyme 1	pflA	drlmF	wtB_drlmF	1	4269.18	4364.75	1.02238	0.938826	1	0.97595
tr|U5M0A4|U5M0A4_ECOLI	Phosphoserine aminotransferase	serC	drlmC	wtB_drlmC	1	23763.7	29813.2	1.25457	0.315902	1	0.828152
tr|U5M0A4|U5M0A4_ECOLI	Phosphoserine aminotransferase	serC	drlmE	wtB_drlmE	1	21875.3	25870.3	1.18262	0.365825	1	0.600374
tr|U5M0A4|U5M0A4_ECOLI	Phosphoserine aminotransferase	serC	drlmF	wtB_drlmF	1	25166.4	37869.8	1.50478	0.0703645	1	0.233661
tr|U5M0B0|U5M0B0_ECOLI	Molybdopterin biosynthesis protein B	moaB	drlmC	wtB_drlmC	1	40470.3	30658.7	0.75756	0.279815	1	0.816855
tr|U5M0B0|U5M0B0_ECOLI	Molybdopterin biosynthesis protein B	moaB	drlmE	wtB_drlmE	1	36680.2	26611.5	0.725501	0.230238	1	0.474365
tr|U5M0B0|U5M0B0_ECOLI	Molybdopterin biosynthesis protein B	moaB	drlmF	wtB_drlmF	1	36234.9	40874.7	1.12805	0.54536	1	0.711273
tr|U5M0B4|U5M0B4_ECOLI	UPF0434 protein YcaR	ycaR	drlmC	wtB_drlmC	1	223872	212056	0.947222	0.428321	1	0.885843
tr|U5M0B4|U5M0B4_ECOLI	UPF0434 protein YcaR	ycaR	drlmE	wtB_drlmE	1	218386	202855	0.928884	0.348684	1	0.588852
tr|U5M0B4|U5M0B4_ECOLI	UPF0434 protein YcaR	ycaR	drlmF	wtB_drlmF	1	221971	215624	0.971407	0.272848	1	0.487755
tr|U5M0C5|U5M0C5_ECOLI	Putative metal-binding enzyme	ycbL	drlmC	wtB_drlmC	2	16625.3	20677	1.2437	0.0259878	1	0.503213
tr|U5M0C5|U5M0C5_ECOLI	Putative metal-binding enzyme	ycbL	drlmE	wtB_drlmE	2	16614.9	19426.9	1.16924	0.0306803	1	0.154044
tr|U5M0C5|U5M0C5_ECOLI	Putative metal-binding enzyme	ycbL	drlmF	wtB_drlmF	2	16357	17376.4	1.06232	0.224138	1	0.435923
tr|U5M0C7|U5M0C7_ECOLI	Carboxy-terminal protease for penicillin-binding protein 3	prc	drlmC	wtB_drlmC	1	36778.5	43846.5	1.19218	0.52967	1	0.910557
tr|U5M0C7|U5M0C7_ECOLI	Carboxy-terminal protease for penicillin-binding protein 3	prc	drlmE	wtB_drlmE	1	34948.7	47366.9	1.35533	0.147959	1	0.378069
tr|U5M0C7|U5M0C7_ECOLI	Carboxy-terminal protease for penicillin-binding protein 3	prc	drlmF	wtB_drlmF	1	29879.5	43056.5	1.441	0.10642	1	0.29593
tr|U5M0C8|U5M0C8_ECOLI	NADH:ubiquinone oxidoreductase, chain E	nuoE	drlmC	wtB_drlmC	2	17041.3	15569.4	0.913628	0.626785	1	0.937325
tr|U5M0C8|U5M0C8_ECOLI	NADH:ubiquinone oxidoreductase, chain E	nuoE	drlmE	wtB_drlmE	2	16525	15217.9	0.920898	0.708304	1	0.844266
tr|U5M0C8|U5M0C8_ECOLI	NADH:ubiquinone oxidoreductase, chain E	nuoE	drlmF	wtB_drlmF	2	17251.8	10383.2	0.601866	0.0838483	1	0.257952
tr|U5M0C9|U5M0C9_ECOLI	Aminopeptidase N	pepN	drlmC	wtB_drlmC	3	15549.5	16553.5	1.06456	0.763885	1	0.944676
tr|U5M0C9|U5M0C9_ECOLI	Aminopeptidase N	pepN	drlmE	wtB_drlmE	3	17612.4	17330.6	0.984003	0.938169	1	0.9653
tr|U5M0C9|U5M0C9_ECOLI	Aminopeptidase N	pepN	drlmF	wtB_drlmF	3	15641.8	15776.5	1.00861	0.96593	1	0.991655
tr|U5M0E2|U5M0E2_ECOLI	DNA protection during starvation protein	dps	drlmC	wtB_drlmC	3	1.91672e+06	2.13023e+06	1.11139	0.103949	1	0.672573
tr|U5M0E2|U5M0E2_ECOLI	DNA protection during starvation protein	dps	drlmE	wtB_drlmE	3	1.77486e+06	1.85698e+06	1.04626	0.351157	1	0.589772
tr|U5M0E2|U5M0E2_ECOLI	DNA protection during starvation protein	dps	drlmF	wtB_drlmF	3	1.71498e+06	1.30237e+06	0.759408	0.00356885	1	0.0384273
tr|U5M0E3|U5M0E3_ECOLI	Multifunctional 2-keto-3-deoxygluconate 6-phosphate aldolase and 2-keto-4-hydroxyglutarate aldolase and oxaloacetate decarboxylase	eda	drlmC	wtB_drlmC	3	53525.5	61106.6	1.14164	0.382918	1	0.857473
tr|U5M0E3|U5M0E3_ECOLI	Multifunctional 2-keto-3-deoxygluconate 6-phosphate aldolase and 2-keto-4-hydroxyglutarate aldolase and oxaloacetate decarboxylase	eda	drlmE	wtB_drlmE	3	47497.5	61165.8	1.28777	0.0425628	1	0.183039
tr|U5M0E3|U5M0E3_ECOLI	Multifunctional 2-keto-3-deoxygluconate 6-phosphate aldolase and 2-keto-4-hydroxyglutarate aldolase and oxaloacetate decarboxylase	eda	drlmF	wtB_drlmF	3	53890.3	77309.4	1.43457	0.0183569	1	0.103021
tr|U5M0E6|U5M0E6_ECOLI	Phosphodiesterase activity on bis-pNPP	yfcE	drlmC	wtB_drlmC	3	17680.6	19343.2	1.09404	0.255892	1	0.809428
tr|U5M0E6|U5M0E6_ECOLI	Phosphodiesterase activity on bis-pNPP	yfcE	drlmE	wtB_drlmE	3	17592.3	17687	1.00538	0.883126	1	0.94285
tr|U5M0E6|U5M0E6_ECOLI	Phosphodiesterase activity on bis-pNPP	yfcE	drlmF	wtB_drlmF	3	17974.5	17988.6	1.00078	0.989496	1	0.994062
tr|U5M0E8|U5M0E8_ECOLI	Myristoyl-acyl carrier protein (ACP)-dependent acyltransferase	waaN	drlmC	wtB_drlmC	1	27700.3	27046.9	0.976411	0.838684	1	0.966975
tr|U5M0E8|U5M0E8_ECOLI	Myristoyl-acyl carrier protein (ACP)-dependent acyltransferase	waaN	drlmE	wtB_drlmE	1	34309.2	24818.6	0.723381	0.0217463	1	0.127163
tr|U5M0E8|U5M0E8_ECOLI	Myristoyl-acyl carrier protein (ACP)-dependent acyltransferase	waaN	drlmF	wtB_drlmF	1	35397.5	29849.1	0.843252	0.213174	1	0.428198
tr|U5M0F3|U5M0F3_ECOLI	Holliday junction ATP-dependent DNA helicase RuvB	ruvB	drlmC	wtB_drlmC	3	12245.5	13380.1	1.09265	0.178501	1	0.759469
tr|U5M0F3|U5M0F3_ECOLI	Holliday junction ATP-dependent DNA helicase RuvB	ruvB	drlmE	wtB_drlmE	3	12891.3	12619.9	0.978952	0.78882	1	0.888159
tr|U5M0F3|U5M0F3_ECOLI	Holliday junction ATP-dependent DNA helicase RuvB	ruvB	drlmF	wtB_drlmF	3	12120.3	16844.5	1.38978	8.56549e-05	0.0793164	0.00576818
tr|U5M0F4|U5M0F4_ECOLI	Molybdopterin molybdenumtransferase molybdopterin biosynthesis protein	moeA	drlmC	wtB_drlmC	3	21617.7	26750.2	1.23742	0.201564	1	0.762088
tr|U5M0F4|U5M0F4_ECOLI	Molybdopterin molybdenumtransferase molybdopterin biosynthesis protein	moeA	drlmE	wtB_drlmE	3	20161.1	26792.5	1.32892	0.061978	1	0.230433
tr|U5M0F4|U5M0F4_ECOLI	Molybdopterin molybdenumtransferase molybdopterin biosynthesis protein	moeA	drlmF	wtB_drlmF	3	21425.8	40710.7	1.90007	0.00482876	1	0.0463196
tr|U5M0F7|U5M0F7_ECOLI	Lysine/arginine/ornithine transporter subunit	argT	drlmC	wtB_drlmC	3	109763	122163	1.11297	0.0326212	1	0.523429
tr|U5M0F7|U5M0F7_ECOLI	Lysine/arginine/ornithine transporter subunit	argT	drlmE	wtB_drlmE	3	90545.6	87725.6	0.968856	0.601912	1	0.773903
tr|U5M0F7|U5M0F7_ECOLI	Lysine/arginine/ornithine transporter subunit	argT	drlmF	wtB_drlmF	3	119560	29348.4	0.245471	1.87455e-05	0.0173584	0.00317421
tr|U5M0F8|U5M0F8_ECOLI	Probable transcriptional regulatory protein YebC	yebC	drlmC	wtB_drlmC	1	31665	35800.9	1.13061	0.343403	1	0.829236
tr|U5M0F8|U5M0F8_ECOLI	Probable transcriptional regulatory protein YebC	yebC	drlmE	wtB_drlmE	1	32189.6	38039.3	1.18173	0.0684092	1	0.244254
tr|U5M0F8|U5M0F8_ECOLI	Probable transcriptional regulatory protein YebC	yebC	drlmF	wtB_drlmF	1	32757.9	27406.9	0.83665	0.0331708	1	0.146967
tr|U5M0G5|U5M0G5_ECOLI	Acylphosphatase	yccX	drlmC	wtB_drlmC	1	8272.56	6857.3	0.82892	0.262504	1	0.816096
tr|U5M0G5|U5M0G5_ECOLI	Acylphosphatase	yccX	drlmF	wtB_drlmF	1	10010.5	6239.26	0.623273	0.055132	1	0.200993
tr|U5M0I2|U5M0I2_ECOLI	Trehalose-6-phosphate synthase	otsA	drlmC	wtB_drlmC	2	32865.6	38317.3	1.16588	0.504472	1	0.901589
tr|U5M0I2|U5M0I2_ECOLI	Trehalose-6-phosphate synthase	otsA	drlmE	wtB_drlmE	3	27716	33855.6	1.22152	0.318532	1	0.566727
tr|U5M0I2|U5M0I2_ECOLI	Trehalose-6-phosphate synthase	otsA	drlmF	wtB_drlmF	3	36399	36373.1	0.99929	0.997568	1	0.998647
tr|U5M0I9|U5M0I9_ECOLI	1,6-anhydro-N-acetylmuramyl-L-alanine amidase, Zn-dependent OM lipoprotein	amiD	drlmC	wtB_drlmC	1	6441.12	6889.92	1.06968	0.639655	1	0.937325
tr|U5M0I9|U5M0I9_ECOLI	1,6-anhydro-N-acetylmuramyl-L-alanine amidase, Zn-dependent OM lipoprotein	amiD	drlmE	wtB_drlmE	1	6173.91	6910.89	1.11937	0.331043	1	0.572019
tr|U5M0I9|U5M0I9_ECOLI	1,6-anhydro-N-acetylmuramyl-L-alanine amidase, Zn-dependent OM lipoprotein	amiD	drlmF	wtB_drlmF	1	7490.16	5920.3	0.79041	0.196605	1	0.40547
tr|U5M0J0|U5M0J0_ECOLI	D-Galf:alpha-d-Glc beta-1,6-galactofuranosyltransferase	wbbI	drlmC	wtB_drlmC	2	10311.2	9507.62	0.922068	0.700925	1	0.944676
tr|U5M0J0|U5M0J0_ECOLI	D-Galf:alpha-d-Glc beta-1,6-galactofuranosyltransferase	wbbI	drlmE	wtB_drlmE	2	9121.91	13527.9	1.48301	0.0515518	1	0.207568
tr|U5M0J0|U5M0J0_ECOLI	D-Galf:alpha-d-Glc beta-1,6-galactofuranosyltransferase	wbbI	drlmF	wtB_drlmF	2	9581.75	14784	1.54294	0.0554361	1	0.201309
tr|U5M0J3|U5M0J3_ECOLI	Erythronate-4-phosphate dehydrogenase	pdxB	drlmC	wtB_drlmC	1	13543.2	15028.2	1.10965	0.649611	1	0.937325
tr|U5M0J3|U5M0J3_ECOLI	Erythronate-4-phosphate dehydrogenase	pdxB	drlmE	wtB_drlmE	1	10116.3	10816.9	1.06926	0.801045	1	0.894298
tr|U5M0J3|U5M0J3_ECOLI	Erythronate-4-phosphate dehydrogenase	pdxB	drlmF	wtB_drlmF	1	9949.75	12307.2	1.23694	0.403424	1	0.600829
tr|U5M0J6|U5M0J6_ECOLI	D-cysteine desulfhydrase	dcyD	drlmC	wtB_drlmC	2	40833.6	39005.6	0.955233	0.86244	1	0.971554
tr|U5M0J6|U5M0J6_ECOLI	D-cysteine desulfhydrase	dcyD	drlmE	wtB_drlmE	2	38702.7	41406.9	1.06987	0.764903	1	0.877443
tr|U5M0J6|U5M0J6_ECOLI	D-cysteine desulfhydrase	dcyD	drlmF	wtB_drlmF	2	40538.2	39556.6	0.975784	0.920437	1	0.971864
tr|U5M0J7|U5M0J7_ECOLI	Glucose-1-phosphatase/inositol phosphatase	agp	drlmC	wtB_drlmC	3	61282	61973	1.01127	0.91114	1	0.9805
tr|U5M0J7|U5M0J7_ECOLI	Glucose-1-phosphatase/inositol phosphatase	agp	drlmE	wtB_drlmE	3	58434.3	72856.8	1.24682	0.0633246	1	0.231494
tr|U5M0J7|U5M0J7_ECOLI	Glucose-1-phosphatase/inositol phosphatase	agp	drlmF	wtB_drlmF	3	62038.1	58313.8	0.939968	0.598086	1	0.75633
tr|U5M0K2|U5M0K2_ECOLI	ATPase and specificity subunit of ClpA-ClpP ATP-dependent serine protease, chaperone activity	clpA	drlmC	wtB_drlmC	3	14097.1	16426.6	1.16525	0.303088	1	0.816855
tr|U5M0K2|U5M0K2_ECOLI	ATPase and specificity subunit of ClpA-ClpP ATP-dependent serine protease, chaperone activity	clpA	drlmE	wtB_drlmE	3	14092.6	19058.1	1.35235	0.048681	1	0.19928
tr|U5M0K2|U5M0K2_ECOLI	ATPase and specificity subunit of ClpA-ClpP ATP-dependent serine protease, chaperone activity	clpA	drlmF	wtB_drlmF	3	13791.6	11518.3	0.835169	0.301302	1	0.508207
tr|U5M0K6|U5M0K6_ECOLI	Thioredoxin reductase	trxB	drlmC	wtB_drlmC	3	17904.1	19027.1	1.06272	0.712549	1	0.944676
tr|U5M0K6|U5M0K6_ECOLI	Thioredoxin reductase	trxB	drlmE	wtB_drlmE	3	19188.9	23811	1.24087	0.102308	1	0.311471
tr|U5M0K6|U5M0K6_ECOLI	Thioredoxin reductase	trxB	drlmF	wtB_drlmF	3	22319.7	28982.5	1.29851	0.104813	1	0.295006
tr|U5M0L1|U5M0L1_ECOLI	Serine--tRNA ligase	serS	drlmC	wtB_drlmC	3	39330.9	41650.3	1.05897	0.763696	1	0.944676
tr|U5M0L1|U5M0L1_ECOLI	Serine--tRNA ligase	serS	drlmE	wtB_drlmE	3	30299.7	24930.3	0.822791	0.322679	1	0.566727
tr|U5M0L1|U5M0L1_ECOLI	Serine--tRNA ligase	serS	drlmF	wtB_drlmF	3	44169.3	52982.6	1.19953	0.314772	1	0.51957
tr|U5M0L7|U5M0L7_ECOLI	Putative assembly protein	asmA	drlmC	wtB_drlmC	1	3916.01	3683.76	0.940692	0.635323	1	0.937325
tr|U5M0L7|U5M0L7_ECOLI	Putative assembly protein	asmA	drlmE	wtB_drlmE	1	3771.08	4722.36	1.25226	0.0256536	1	0.14012
tr|U5M0L7|U5M0L7_ECOLI	Putative assembly protein	asmA	drlmF	wtB_drlmF	1	4345.31	5691.15	1.30972	0.0311712	1	0.142604
tr|U5M0L8|U5M0L8_ECOLI	Glyoxylate/hydroxypyruvate reductase A	ghrA	drlmC	wtB_drlmC	3	20377.9	24189	1.18702	0.0218697	1	0.503213
tr|U5M0L8|U5M0L8_ECOLI	Glyoxylate/hydroxypyruvate reductase A	ghrA	drlmE	wtB_drlmE	3	19508.1	37863.9	1.94093	8.08505e-05	0.0775356	0.00484598
tr|U5M0L8|U5M0L8_ECOLI	Glyoxylate/hydroxypyruvate reductase A	ghrA	drlmF	wtB_drlmF	3	19783.5	26110.2	1.3198	0.00853493	1	0.0671143
tr|U5M0L9|U5M0L9_ECOLI	50S ribosomal protein L3 glutamine methyltransferase	prmB	drlmC	wtB_drlmC	2	24875.5	32129.3	1.2916	0.181657	1	0.759469
tr|U5M0L9|U5M0L9_ECOLI	50S ribosomal protein L3 glutamine methyltransferase	prmB	drlmE	wtB_drlmE	2	24220.2	42709.9	1.7634	0.000205358	0.196938	0.00790447
tr|U5M0L9|U5M0L9_ECOLI	50S ribosomal protein L3 glutamine methyltransferase	prmB	drlmF	wtB_drlmF	2	24608.6	33917.8	1.37829	0.000297304	0.275303	0.0102599
tr|U5M0M0|U5M0M0_ECOLI	Pyruvate formate lyase I	pflB	drlmC	wtB_drlmC	3	106202	117855	1.10973	0.6612	1	0.937325
tr|U5M0M0|U5M0M0_ECOLI	Pyruvate formate lyase I	pflB	drlmE	wtB_drlmE	3	100964	83577.3	0.827791	0.419227	1	0.633349
tr|U5M0M0|U5M0M0_ECOLI	Pyruvate formate lyase I	pflB	drlmF	wtB_drlmF	3	90197.9	137020	1.5191	0.0747952	1	0.238357
tr|U5M0M1|U5M0M1_ECOLI	YodD	yodD	drlmC	wtB_drlmC	1	11489.3	13745.1	1.19635	0.675588	1	0.937325
tr|U5M0M1|U5M0M1_ECOLI	YodD	yodD	drlmE	wtB_drlmE	1	11517.4	21386.5	1.85688	0.00257079	1	0.033316
tr|U5M0M1|U5M0M1_ECOLI	YodD	yodD	drlmF	wtB_drlmF	1	13078.6	11707.8	0.895186	0.399817	1	0.597146
tr|U5M0M9|U5M0M9_ECOLI	3-ketoacyl-CoA thiolase	fadI	drlmC	wtB_drlmC	1	2817.05	3482.01	1.23605	0.546621	1	0.922751
tr|U5M0M9|U5M0M9_ECOLI	3-ketoacyl-CoA thiolase	fadI	drlmE	wtB_drlmE	1	2676.39	5536.62	2.06869	0.0292841	1	0.150179
tr|U5M0N1|U5M0N1_ECOLI	Molecular chaperone Hsp31 and glyoxalase 3	hchA	drlmC	wtB_drlmC	3	217648	250819	1.15241	0.384011	1	0.857473
tr|U5M0N1|U5M0N1_ECOLI	Molecular chaperone Hsp31 and glyoxalase 3	hchA	drlmE	wtB_drlmE	3	204945	185116	0.903245	0.486175	1	0.695625
tr|U5M0N1|U5M0N1_ECOLI	Molecular chaperone Hsp31 and glyoxalase 3	hchA	drlmF	wtB_drlmF	3	212770	226408	1.0641	0.69502	1	0.832585
tr|U5M0N3|U5M0N3_ECOLI	Glucans biosynthesis protein G	opgG	drlmC	wtB_drlmC	2	52040	55092.1	1.05865	0.79839	1	0.954247
tr|U5M0N3|U5M0N3_ECOLI	Glucans biosynthesis protein G	opgG	drlmE	wtB_drlmE	3	39878.6	43441.2	1.08934	0.681482	1	0.83249
tr|U5M0N3|U5M0N3_ECOLI	Glucans biosynthesis protein G	opgG	drlmF	wtB_drlmF	2	46321.4	51402.3	1.10969	0.623222	1	0.775677
tr|U5M0N4|U5M0N4_ECOLI	3-deoxy-manno-octulosonate cytidylyltransferase	kdsB	drlmC	wtB_drlmC	3	12827	13319.3	1.03838	0.866126	1	0.971554
tr|U5M0N4|U5M0N4_ECOLI	3-deoxy-manno-octulosonate cytidylyltransferase	kdsB	drlmE	wtB_drlmE	3	11003.7	11802.2	1.07257	0.7229	1	0.851673
tr|U5M0N4|U5M0N4_ECOLI	3-deoxy-manno-octulosonate cytidylyltransferase	kdsB	drlmF	wtB_drlmF	3	12249.6	16010.3	1.307	0.228375	1	0.437517
tr|U5M0P1|U5M0P1_ECOLI	Chromosome partition protein MukE	mukE	drlmC	wtB_drlmC	1	15641.4	16874.7	1.07885	0.229771	1	0.794415
tr|U5M0P1|U5M0P1_ECOLI	Chromosome partition protein MukE	mukE	drlmE	wtB_drlmE	1	18590.3	25322.3	1.36212	0.0242072	1	0.135759
tr|U5M0P1|U5M0P1_ECOLI	Chromosome partition protein MukE	mukE	drlmF	wtB_drlmF	1	19799.6	19630.9	0.991481	0.723871	1	0.848486
tr|U5M0P2|U5M0P2_ECOLI	N-methyl-L-tryptophan oxidase	solA	drlmC	wtB_drlmC	1	8944.87	9930.69	1.11021	0.355132	1	0.832641
tr|U5M0P2|U5M0P2_ECOLI	N-methyl-L-tryptophan oxidase	solA	drlmE	wtB_drlmE	1	8603.17	9778.34	1.1366	0.280216	1	0.530401
tr|U5M0P3|U5M0P3_ECOLI	Galactitol-1-phosphate dehydrogenase, Zn-dependent and NAD(P)-binding protein	gatD	drlmC	wtB_drlmC	1	16349.4	11408.7	0.697807	0.233088	1	0.794415
tr|U5M0P3|U5M0P3_ECOLI	Galactitol-1-phosphate dehydrogenase, Zn-dependent and NAD(P)-binding protein	gatD	drlmE	wtB_drlmE	1	13278.3	20374.1	1.53439	0.0534569	1	0.209599
tr|U5M0P3|U5M0P3_ECOLI	Galactitol-1-phosphate dehydrogenase, Zn-dependent and NAD(P)-binding protein	gatD	drlmF	wtB_drlmF	1	13928.6	15395.6	1.10532	0.658144	1	0.800843
tr|U5M0P4|U5M0P4_ECOLI	Aspartate aminotransferase, PLP-dependent	aspC	drlmC	wtB_drlmC	3	34838.1	41079.6	1.17916	0.57757	1	0.922751
tr|U5M0P4|U5M0P4_ECOLI	Aspartate aminotransferase, PLP-dependent	aspC	drlmE	wtB_drlmE	3	34202.8	56524.8	1.65264	0.0894122	1	0.286777
tr|U5M0P4|U5M0P4_ECOLI	Aspartate aminotransferase, PLP-dependent	aspC	drlmF	wtB_drlmF	3	35411.9	53736.9	1.51748	0.0787984	1	0.247347
tr|U5M0P7|U5M0P7_ECOLI	Glutaredoxin 2 (Grx2)	grxB	drlmC	wtB_drlmC	3	176594	166214	0.941223	0.197915	1	0.760034
tr|U5M0P7|U5M0P7_ECOLI	Glutaredoxin 2 (Grx2)	grxB	drlmE	wtB_drlmE	3	174811	154850	0.885816	0.229568	1	0.474365
tr|U5M0P7|U5M0P7_ECOLI	Glutaredoxin 2 (Grx2)	grxB	drlmF	wtB_drlmF	3	175039	154509	0.882715	0.0120745	1	0.081613
tr|U5M0P8|U5M0P8_ECOLI	D-tagatose-1,6-bisphosphate aldolase subunit GatY	gatY	drlmC	wtB_drlmC	3	60010.1	69008.1	1.14994	0.30463	1	0.816855
tr|U5M0P8|U5M0P8_ECOLI	D-tagatose-1,6-bisphosphate aldolase subunit GatY	gatY	drlmE	wtB_drlmE	3	54879.5	86922	1.58387	0.0129341	1	0.0924418
tr|U5M0P8|U5M0P8_ECOLI	D-tagatose-1,6-bisphosphate aldolase subunit GatY	gatY	drlmF	wtB_drlmF	3	56158.6	116141	2.06809	0.00190356	1	0.0254156
tr|U5M0R4|U5M0R4_ECOLI	Fused predicted transporter subunits of ABC superfamily: ATP-bindingcomponents	uup	drlmC	wtB_drlmC	2	9489.44	12561.7	1.32376	0.102823	1	0.672573
tr|U5M0R4|U5M0R4_ECOLI	Fused predicted transporter subunits of ABC superfamily: ATP-bindingcomponents	uup	drlmE	wtB_drlmE	2	9804.41	18240.2	1.8604	0.00157632	1	0.0253494
tr|U5M0R4|U5M0R4_ECOLI	Fused predicted transporter subunits of ABC superfamily: ATP-bindingcomponents	uup	drlmF	wtB_drlmF	1	8899.19	11190.8	1.25751	0.132949	1	0.332583
tr|U5M0R8|U5M0R8_ECOLI	Ribonuclease E	rne	drlmC	wtB_drlmC	3	27544.7	28020.5	1.01728	0.899865	1	0.9805
tr|U5M0R8|U5M0R8_ECOLI	Ribonuclease E	rne	drlmE	wtB_drlmE	3	25980.9	35316.6	1.35933	0.0183093	1	0.112555
tr|U5M0R8|U5M0R8_ECOLI	Ribonuclease E	rne	drlmF	wtB_drlmF	3	25878.9	25320.2	0.97841	0.869534	1	0.940641
tr|U5M0R9|U5M0R9_ECOLI	3-hydroxydecanoyl-[acyl-carrier-protein] dehydratase	fabA	drlmC	wtB_drlmC	2	43500.1	35851.6	0.824173	0.464154	1	0.885843
tr|U5M0R9|U5M0R9_ECOLI	3-hydroxydecanoyl-[acyl-carrier-protein] dehydratase	fabA	drlmE	wtB_drlmE	2	41407.8	30354.2	0.733056	0.224985	1	0.470207
tr|U5M0R9|U5M0R9_ECOLI	3-hydroxydecanoyl-[acyl-carrier-protein] dehydratase	fabA	drlmF	wtB_drlmF	2	43364.2	33236.1	0.766441	0.343624	1	0.54791
tr|U5M0S4|U5M0S4_ECOLI	Histidinol-phosphate aminotransferase	hisC	drlmC	wtB_drlmC	1	8924.73	13344.2	1.4952	0.00816722	1	0.430594
tr|U5M0S4|U5M0S4_ECOLI	Histidinol-phosphate aminotransferase	hisC	drlmE	wtB_drlmE	1	8421.53	8885	1.05503	0.438033	1	0.650269
tr|U5M0S4|U5M0S4_ECOLI	Histidinol-phosphate aminotransferase	hisC	drlmF	wtB_drlmF	1	8637.69	10188.3	1.17951	0.36383	1	0.563389
tr|U5M0S5|U5M0S5_ECOLI	50S ribosomal protein L32	rpmF	drlmC	wtB_drlmC	2	33956.9	32038.2	0.943496	0.204557	1	0.764179
tr|U5M0S5|U5M0S5_ECOLI	50S ribosomal protein L32	rpmF	drlmE	wtB_drlmE	2	31355.3	29436	0.938789	0.262271	1	0.512835
tr|U5M0S5|U5M0S5_ECOLI	50S ribosomal protein L32	rpmF	drlmF	wtB_drlmF	2	33739	39841.2	1.18086	0.0196298	1	0.106925
tr|U5M0T1|U5M0T1_ECOLI	Acyl carrier protein	acpP	drlmC	wtB_drlmC	1	425456	391680	0.920611	0.4691	1	0.885843
tr|U5M0T1|U5M0T1_ECOLI	Acyl carrier protein	acpP	drlmE	wtB_drlmE	1	418392	378811	0.905396	0.534251	1	0.731924
tr|U5M0T1|U5M0T1_ECOLI	Acyl carrier protein	acpP	drlmF	wtB_drlmF	1	463086	382776	0.826576	0.136743	1	0.340388
tr|U5M0T7|U5M0T7_ECOLI	Cell division protein ZipA homolog	zipA	drlmC	wtB_drlmC	2	19095	26915.2	1.40954	0.0228763	1	0.503213
tr|U5M0T7|U5M0T7_ECOLI	Cell division protein ZipA homolog	zipA	drlmE	wtB_drlmE	2	19109.5	27269.5	1.42701	0.000165363	0.158584	0.00734415
tr|U5M0T7|U5M0T7_ECOLI	Cell division protein ZipA homolog	zipA	drlmF	wtB_drlmF	2	19907.9	22784.4	1.14449	0.00472534	1	0.0463196
tr|U5M0T9|U5M0T9_ECOLI	Glucose-specific enzyme IIA component of PTS	crr	drlmC	wtB_drlmC	3	684442	725018	1.05928	0.40016	1	0.873083
tr|U5M0T9|U5M0T9_ECOLI	Glucose-specific enzyme IIA component of PTS	crr	drlmE	wtB_drlmE	3	658273	764502	1.16138	0.0904201	1	0.288082
tr|U5M0T9|U5M0T9_ECOLI	Glucose-specific enzyme IIA component of PTS	crr	drlmF	wtB_drlmF	3	676931	661300	0.976909	0.575289	1	0.737836
tr|U5M0U4|U5M0U4_ECOLI	Putative regulatory subunit for GalU	wcaN	drlmC	wtB_drlmC	3	53816.8	62428	1.16001	0.258399	1	0.809428
tr|U5M0U4|U5M0U4_ECOLI	Putative regulatory subunit for GalU	wcaN	drlmE	wtB_drlmE	3	50819.8	49794	0.979814	0.889062	1	0.945244
tr|U5M0U4|U5M0U4_ECOLI	Putative regulatory subunit for GalU	wcaN	drlmF	wtB_drlmF	3	53198.1	52762.6	0.991814	0.921788	1	0.972182
tr|U5M0U8|U5M0U8_ECOLI	Respiratory NADH dehydrogenase 2/cupric reductase	ndh	drlmC	wtB_drlmC	1	14097.6	14950	1.06047	0.844179	1	0.968713
tr|U5M0U8|U5M0U8_ECOLI	Respiratory NADH dehydrogenase 2/cupric reductase	ndh	drlmE	wtB_drlmE	1	13441.1	13352.5	0.993405	0.979498	1	0.987738
tr|U5M0U8|U5M0U8_ECOLI	Respiratory NADH dehydrogenase 2/cupric reductase	ndh	drlmF	wtB_drlmF	1	14172.8	22463.7	1.58499	0.101803	1	0.289548
tr|U5M0V4|U5M0V4_ECOLI	RpoE-regulated lipoprotein	yfeY	drlmC	wtB_drlmC	1	38698.3	40527.1	1.04726	0.238475	1	0.794415
tr|U5M0V4|U5M0V4_ECOLI	RpoE-regulated lipoprotein	yfeY	drlmE	wtB_drlmE	1	23889.3	26367.1	1.10372	0.150832	1	0.382666
tr|U5M0V4|U5M0V4_ECOLI	RpoE-regulated lipoprotein	yfeY	drlmF	wtB_drlmF	1	37749.3	39143.4	1.03693	0.222904	1	0.435923
tr|U5M0W1|U5M0W1_ECOLI	Fused fructose-specific PTS enzymes: IIBcomponent/IIC components	fruA	drlmC	wtB_drlmC	1	5197.19	4496.84	0.865245	0.677561	1	0.937325
tr|U5M0W1|U5M0W1_ECOLI	Fused fructose-specific PTS enzymes: IIBcomponent/IIC components	fruA	drlmE	wtB_drlmE	1	4506.88	3786	0.840049	0.539795	1	0.732878
tr|U5M0W1|U5M0W1_ECOLI	Fused fructose-specific PTS enzymes: IIBcomponent/IIC components	fruA	drlmF	wtB_drlmF	1	4735.44	3398.22	0.717614	0.337221	1	0.542508
tr|U5M0W6|U5M0W6_ECOLI	Elongation factor P-like protein	yeiP	drlmC	wtB_drlmC	3	15089.6	14450.8	0.957668	0.726996	1	0.944676
tr|U5M0W6|U5M0W6_ECOLI	Elongation factor P-like protein	yeiP	drlmE	wtB_drlmE	3	13098	13869.5	1.0589	0.466608	1	0.676969
tr|U5M0W6|U5M0W6_ECOLI	Elongation factor P-like protein	yeiP	drlmF	wtB_drlmF	2	14776.4	18582.5	1.25758	0.0784221	1	0.247003
tr|U5M0W9|U5M0W9_ECOLI	DNA-binding response regulator in two-component regulatory system with PhoQ	phoP	drlmC	wtB_drlmC	3	51126.8	57430.5	1.12329	0.376414	1	0.854585
tr|U5M0W9|U5M0W9_ECOLI	DNA-binding response regulator in two-component regulatory system with PhoQ	phoP	drlmE	wtB_drlmE	3	50781.1	81823.3	1.6113	0.00175983	1	0.0272207
tr|U5M0W9|U5M0W9_ECOLI	DNA-binding response regulator in two-component regulatory system with PhoQ	phoP	drlmF	wtB_drlmF	3	50548.4	49981.1	0.988778	0.927207	1	0.973301
tr|U5M0X3|U5M0X3_ECOLI	YccJ	yccJ	drlmC	wtB_drlmC	3	185921	157766	0.848568	0.173908	1	0.759469
tr|U5M0X3|U5M0X3_ECOLI	YccJ	yccJ	drlmE	wtB_drlmE	3	179945	163551	0.908894	0.532202	1	0.73016
tr|U5M0X3|U5M0X3_ECOLI	YccJ	yccJ	drlmF	wtB_drlmF	3	181491	102460	0.564547	0.00992357	1	0.0741067
tr|U5M0Y3|U5M0Y3_ECOLI	Nucleoid-associated protein YejK	yejK	drlmE	wtB_drlmE	1	11774.7	15285.8	1.29819	0.311183	1	0.561124
tr|U5M0Y5|U5M0Y5_ECOLI	Conserved protein, UPF0339 family	yegP	drlmC	wtB_drlmC	2	27702.2	29564.3	1.06722	0.604969	1	0.931843
tr|U5M0Y5|U5M0Y5_ECOLI	Conserved protein, UPF0339 family	yegP	drlmE	wtB_drlmE	2	31931.2	29449.8	0.922287	0.244452	1	0.495622
tr|U5M0Y5|U5M0Y5_ECOLI	Conserved protein, UPF0339 family	yegP	drlmF	wtB_drlmF	2	32934.9	37353.9	1.13417	0.265957	1	0.481009
tr|U5M0Z5|U5M0Z5_ECOLI	Galactitol-specific enzyme IIA component of PTS	gatA	drlmC	wtB_drlmC	2	38834.9	51164.3	1.31748	0.0429639	1	0.530076
tr|U5M112|U5M112_ECOLI	Methionine--tRNA ligase	metG	drlmC	wtB_drlmC	3	20998.3	24504.8	1.16699	0.365709	1	0.840333
tr|U5M112|U5M112_ECOLI	Methionine--tRNA ligase	metG	drlmE	wtB_drlmE	3	25968.5	24951.6	0.960841	0.792038	1	0.888159
tr|U5M112|U5M112_ECOLI	Methionine--tRNA ligase	metG	drlmF	wtB_drlmF	3	19953.6	36852.9	1.84693	0.00880386	1	0.0679365
tr|U5M121|U5M121_ECOLI	Fatty acid metabolism regulator protein	fadR	drlmC	wtB_drlmC	1	5200.8	5894.01	1.13329	0.176885	1	0.759469
tr|U5M121|U5M121_ECOLI	Fatty acid metabolism regulator protein	fadR	drlmE	wtB_drlmE	1	4955.33	8834.6	1.78285	0.000420517	0.403276	0.0116869
tr|U5M121|U5M121_ECOLI	Fatty acid metabolism regulator protein	fadR	drlmF	wtB_drlmF	1	7759.12	14498.3	1.86855	0.00872219	1	0.0678718
tr|U5M122|U5M122_ECOLI	GMP synthase [glutamine-hydrolyzing]	guaA	drlmC	wtB_drlmC	3	28824.2	29943.4	1.03883	0.892202	1	0.97546
tr|U5M122|U5M122_ECOLI	GMP synthase [glutamine-hydrolyzing]	guaA	drlmE	wtB_drlmE	3	28387.9	25143	0.885697	0.666917	1	0.822415
tr|U5M122|U5M122_ECOLI	GMP synthase [glutamine-hydrolyzing]	guaA	drlmF	wtB_drlmF	3	29072.9	37788.5	1.29978	0.269966	1	0.487121
tr|U5M127|U5M127_ECOLI	Outer membrane protein assembly factor BamB	bamB	drlmC	wtB_drlmC	3	17355.8	16347.8	0.941921	0.771507	1	0.944676
tr|U5M127|U5M127_ECOLI	Outer membrane protein assembly factor BamB	bamB	drlmE	wtB_drlmE	3	23075.5	20720.3	0.897934	0.57839	1	0.757754
tr|U5M127|U5M127_ECOLI	Outer membrane protein assembly factor BamB	bamB	drlmF	wtB_drlmF	3	25016.5	22819.1	0.91216	0.633467	1	0.782026
tr|U5M130|U5M130_ECOLI	Ribonucleoside-diphosphate reductase 1, beta subunit, ferritin-likeprotein	nrdB	drlmC	wtB_drlmC	3	23360.2	29918.6	1.28075	0.074189	1	0.636074
tr|U5M130|U5M130_ECOLI	Ribonucleoside-diphosphate reductase 1, beta subunit, ferritin-likeprotein	nrdB	drlmE	wtB_drlmE	3	13560.7	16216.3	1.19583	0.227653	1	0.472553
tr|U5M130|U5M130_ECOLI	Ribonucleoside-diphosphate reductase 1, beta subunit, ferritin-likeprotein	nrdB	drlmF	wtB_drlmF	3	24480.3	29005.8	1.18486	0.226662	1	0.43725
tr|U5M131|U5M131_ECOLI	Periplasmic trehalase	treA	drlmC	wtB_drlmC	3	25578.4	29293.6	1.14525	0.209894	1	0.768599
tr|U5M131|U5M131_ECOLI	Periplasmic trehalase	treA	drlmE	wtB_drlmE	3	25223.5	41224.4	1.63436	4.36251e-05	0.0418365	0.00395281
tr|U5M131|U5M131_ECOLI	Periplasmic trehalase	treA	drlmF	wtB_drlmF	3	26084.8	23250.8	0.891352	0.0262545	1	0.125318
tr|U5M132|U5M132_ECOLI	Dual-specificity RNA methyltransferase RlmN	rlmN	drlmC	wtB_drlmC	1	12236.5	12374.2	1.01125	0.873369	1	0.972802
tr|U5M132|U5M132_ECOLI	Dual-specificity RNA methyltransferase RlmN	rlmN	drlmE	wtB_drlmE	1	8037.2	10051.6	1.25063	0.0607704	1	0.228544
tr|U5M132|U5M132_ECOLI	Dual-specificity RNA methyltransferase RlmN	rlmN	drlmF	wtB_drlmF	2	8127.05	14419.2	1.77423	6.67706e-07	0.000618296	0.000376772
tr|U5M136|U5M136_ECOLI	#N/A	ychF	drlmC	wtB_drlmC	3	22823.2	25910.5	1.13527	0.403877	1	0.879081
tr|U5M136|U5M136_ECOLI	#N/A	ychF	drlmE	wtB_drlmE	3	21359.5	25894.7	1.21233	0.149316	1	0.379826
tr|U5M136|U5M136_ECOLI	#N/A	ychF	drlmF	wtB_drlmF	3	25297.2	32581	1.28793	0.164067	1	0.369671
tr|U5M141|U5M141_ECOLI	4-diphosphocytidyl-2-C-methyl-D-erythritol kinase	ispE	drlmC	wtB_drlmC	1	6696.74	7277.44	1.08671	0.559817	1	0.922751
tr|U5M141|U5M141_ECOLI	4-diphosphocytidyl-2-C-methyl-D-erythritol kinase	ispE	drlmE	wtB_drlmE	1	5834.91	6502.52	1.11442	0.41155	1	0.629468
tr|U5M141|U5M141_ECOLI	4-diphosphocytidyl-2-C-methyl-D-erythritol kinase	ispE	drlmF	wtB_drlmF	1	4737.41	5679.24	1.19881	0.155057	1	0.361669
tr|U5M142|U5M142_ECOLI	Co-chaperone protein HscB	hscB	drlmE	wtB_drlmE	1	5616.03	4911.4	0.874533	0.772243	1	0.880596
tr|U5M142|U5M142_ECOLI	Co-chaperone protein HscB	hscB	drlmF	wtB_drlmF	1	4877.48	6713.71	1.37647	0.365489	1	0.564753
tr|U5M155|U5M155_ECOLI	#N/A	menC	drlmC	wtB_drlmC	2	8169.67	9668.67	1.18348	0.335952	1	0.829236
tr|U5M155|U5M155_ECOLI	#N/A	menC	drlmE	wtB_drlmE	2	7794.9	9664.01	1.23979	0.212322	1	0.460671
tr|U5M155|U5M155_ECOLI	#N/A	menC	drlmF	wtB_drlmF	2	9057.76	8423.18	0.92994	0.67525	1	0.81523
tr|U5M157|U5M157_ECOLI	DNA-binding response regulator in two-component regulatory system with NarX (Or NarQ)	narL	drlmC	wtB_drlmC	3	11600.9	12738.8	1.09809	0.640702	1	0.937325
tr|U5M157|U5M157_ECOLI	DNA-binding response regulator in two-component regulatory system with NarX (Or NarQ)	narL	drlmE	wtB_drlmE	3	10994.5	14793.5	1.34554	0.11635	1	0.331029
tr|U5M157|U5M157_ECOLI	DNA-binding response regulator in two-component regulatory system with NarX (Or NarQ)	narL	drlmF	wtB_drlmF	3	11157.1	18136.6	1.62556	0.0389272	1	0.15566
tr|U5M159|U5M159_ECOLI	3-oxoacyl-[acyl-carrier-protein] synthase 2	fabF	drlmC	wtB_drlmC	1	36236.8	30639.7	0.845542	0.516005	1	0.908571
tr|U5M159|U5M159_ECOLI	3-oxoacyl-[acyl-carrier-protein] synthase 2	fabF	drlmE	wtB_drlmE	2	16577.6	22194.7	1.33883	0.142957	1	0.372542
tr|U5M159|U5M159_ECOLI	3-oxoacyl-[acyl-carrier-protein] synthase 2	fabF	drlmF	wtB_drlmF	2	17377.2	18164.8	1.04532	0.834628	1	0.926697
tr|U5M160|U5M160_ECOLI	Uncharacterized protein	elaB	drlmC	wtB_drlmC	2	528180	507005	0.959909	0.765833	1	0.944676
tr|U5M160|U5M160_ECOLI	Uncharacterized protein	elaB	drlmE	wtB_drlmE	2	457479	504824	1.10349	0.386202	1	0.613749
tr|U5M160|U5M160_ECOLI	Uncharacterized protein	elaB	drlmF	wtB_drlmF	2	506919	460535	0.908499	0.248869	1	0.460905
tr|U5M167|U5M167_ECOLI	Serine hydroxymethyltransferase	glyA	drlmC	wtB_drlmC	3	41299.8	42113.6	1.0197	0.747754	1	0.944676
tr|U5M167|U5M167_ECOLI	Serine hydroxymethyltransferase	glyA	drlmE	wtB_drlmE	3	38301.6	51895.4	1.35491	0.0734853	1	0.250791
tr|U5M167|U5M167_ECOLI	Serine hydroxymethyltransferase	glyA	drlmF	wtB_drlmF	3	39286.4	41233.2	1.04955	0.580442	1	0.740344
tr|U5M168|U5M168_ECOLI	Penicillin-binding protein activator LpoB	lpoB	drlmC	wtB_drlmC	1	14340.7	18043.9	1.25823	0.276721	1	0.816855
tr|U5M168|U5M168_ECOLI	Penicillin-binding protein activator LpoB	lpoB	drlmE	wtB_drlmE	1	15239.5	17974.2	1.17944	0.386553	1	0.613749
tr|U5M168|U5M168_ECOLI	Penicillin-binding protein activator LpoB	lpoB	drlmF	wtB_drlmF	1	19575.7	16081.9	0.821525	0.443037	1	0.626433
tr|U5M175|U5M175_ECOLI	NADH-quinone oxidoreductase subunit I	nuoI	drlmC	wtB_drlmC	2	35689	35821.4	1.00371	0.968184	1	0.988279
tr|U5M175|U5M175_ECOLI	NADH-quinone oxidoreductase subunit I	nuoI	drlmE	wtB_drlmE	2	41728.7	43645	1.04592	0.524883	1	0.726353
tr|U5M175|U5M175_ECOLI	NADH-quinone oxidoreductase subunit I	nuoI	drlmF	wtB_drlmF	2	41337	32457.5	0.785193	0.143778	1	0.349445
tr|U5M179|U5M179_ECOLI	Oligopeptide transporter subunit	oppF	drlmC	wtB_drlmC	1	10230.6	10400.5	1.01661	0.950846	1	0.984499
tr|U5M179|U5M179_ECOLI	Oligopeptide transporter subunit	oppF	drlmE	wtB_drlmE	1	10050.8	14312.2	1.42399	0.0515823	1	0.207568
tr|U5M180|U5M180_ECOLI	NADH-quinone oxidoreductase subunit C/D	nuoC	drlmC	wtB_drlmC	3	24218.2	24910.4	1.02858	0.924497	1	0.9805
tr|U5M180|U5M180_ECOLI	NADH-quinone oxidoreductase subunit C/D	nuoC	drlmE	wtB_drlmE	3	17974	18366.9	1.02186	0.932183	1	0.961251
tr|U5M180|U5M180_ECOLI	NADH-quinone oxidoreductase subunit C/D	nuoC	drlmF	wtB_drlmF	3	19898.7	20563.6	1.03341	0.897952	1	0.959058
tr|U5M190|U5M190_ECOLI	Acetate kinase	ackA	drlmC	wtB_drlmC	3	56648.5	62288.3	1.09956	0.45111	1	0.885843
tr|U5M190|U5M190_ECOLI	Acetate kinase	ackA	drlmE	wtB_drlmE	3	57023.4	58416.3	1.02443	0.795238	1	0.88885
tr|U5M190|U5M190_ECOLI	Acetate kinase	ackA	drlmF	wtB_drlmF	3	55218.7	69434.9	1.25745	0.150545	1	0.356227
tr|U5M192|U5M192_ECOLI	Adenylosuccinate lyase	purB	drlmC	wtB_drlmC	2	9402.5	8496.79	0.903673	0.67882	1	0.937701
tr|U5M192|U5M192_ECOLI	Adenylosuccinate lyase	purB	drlmE	wtB_drlmE	2	8128.99	6319.24	0.777371	0.311281	1	0.561124
tr|U5M192|U5M192_ECOLI	Adenylosuccinate lyase	purB	drlmF	wtB_drlmF	2	7899.61	8588.93	1.08726	0.656112	1	0.800174
tr|U5M196|U5M196_ECOLI	Isocitrate dehydrogenase [NADP]	icd	drlmC	wtB_drlmC	3	174896	164989	0.943357	0.81951	1	0.962519
tr|U5M196|U5M196_ECOLI	Isocitrate dehydrogenase [NADP]	icd	drlmE	wtB_drlmE	3	166590	249991	1.50063	0.160122	1	0.395765
tr|U5M196|U5M196_ECOLI	Isocitrate dehydrogenase [NADP]	icd	drlmF	wtB_drlmF	3	173747	109452	0.629949	0.152727	1	0.357134
tr|U5M198|U5M198_ECOLI	Phosphatidylserine synthase (CDP-diacylglycerol-serine O-phosphatidyltransferase)	pssA	drlmC	wtB_drlmC	1	10129.1	10221.3	1.0091	0.979592	1	0.991491
tr|U5M198|U5M198_ECOLI	Phosphatidylserine synthase (CDP-diacylglycerol-serine O-phosphatidyltransferase)	pssA	drlmE	wtB_drlmE	1	9607.07	8691.92	0.904742	0.76255	1	0.877443
tr|U5M198|U5M198_ECOLI	Phosphatidylserine synthase (CDP-diacylglycerol-serine O-phosphatidyltransferase)	pssA	drlmF	wtB_drlmF	2	7807.1	6385.82	0.817951	0.555961	1	0.717019
tr|U5M1A1|U5M1A1_ECOLI	Pseudouridine synthase	rluD	drlmC	wtB_drlmC	2	12561.3	13707.2	1.09123	0.706619	1	0.944676
tr|U5M1A1|U5M1A1_ECOLI	Pseudouridine synthase	rluD	drlmE	wtB_drlmE	1	9229.89	8076.01	0.874985	0.600995	1	0.773903
tr|U5M1A1|U5M1A1_ECOLI	Pseudouridine synthase	rluD	drlmF	wtB_drlmF	1	9264.79	12330.4	1.33089	0.256541	1	0.471646
tr|U5M1A2|U5M1A2_ECOLI	Phosphotransfer intermediate protein in two-component regulatory system with RcsBC	rcsD	drlmC	wtB_drlmC	1	5475.97	6767.87	1.23592	0.197268	1	0.760034
tr|U5M1A2|U5M1A2_ECOLI	Phosphotransfer intermediate protein in two-component regulatory system with RcsBC	rcsD	drlmE	wtB_drlmE	1	6590.53	6238.25	0.946547	0.70251	1	0.843138
tr|U5M1A2|U5M1A2_ECOLI	Phosphotransfer intermediate protein in two-component regulatory system with RcsBC	rcsD	drlmF	wtB_drlmF	1	5846.98	5851.01	1.00069	0.996546	1	0.998647
tr|U5M1A8|U5M1A8_ECOLI	Acetyl-coenzyme A carboxylase carboxyl transferase subunit beta	accD	drlmC	wtB_drlmC	3	86093.1	94858.5	1.10181	0.19484	1	0.760034
tr|U5M1A8|U5M1A8_ECOLI	Acetyl-coenzyme A carboxylase carboxyl transferase subunit beta	accD	drlmE	wtB_drlmE	3	78438.4	87176.6	1.1114	0.0619443	1	0.230433
tr|U5M1A8|U5M1A8_ECOLI	Acetyl-coenzyme A carboxylase carboxyl transferase subunit beta	accD	drlmF	wtB_drlmF	3	85273.2	92370.4	1.08323	0.187025	1	0.399044
tr|U5M1B3|U5M1B3_ECOLI	Signal recognition particle protein	ffh	drlmC	wtB_drlmC	3	28859.7	33333.3	1.15501	0.0742385	1	0.636074
tr|U5M1B3|U5M1B3_ECOLI	Signal recognition particle protein	ffh	drlmE	wtB_drlmE	3	27572	33883.7	1.22892	0.0339523	1	0.162488
tr|U5M1B3|U5M1B3_ECOLI	Signal recognition particle protein	ffh	drlmF	wtB_drlmF	3	29192.5	31918.7	1.09339	0.0521529	1	0.19395
tr|U5M1B7|U5M1B7_ECOLI	Periplasmic glycerophosphodiester phosphodiesterase	glpQ	drlmC	wtB_drlmC	3	9249.37	10148	1.09716	0.569987	1	0.922751
tr|U5M1B7|U5M1B7_ECOLI	Periplasmic glycerophosphodiester phosphodiesterase	glpQ	drlmE	wtB_drlmE	1	16628.9	7847.26	0.471906	0.0722962	1	0.249795
tr|U5M1B7|U5M1B7_ECOLI	Periplasmic glycerophosphodiester phosphodiesterase	glpQ	drlmF	wtB_drlmF	2	9354.52	15187.9	1.62358	0.0343958	1	0.150042
tr|U5M1C0|U5M1C0_ECOLI	Tryptophan synthase beta chain	trpB	drlmC	wtB_drlmC	3	20207	21638.9	1.07086	0.34304	1	0.829236
tr|U5M1C0|U5M1C0_ECOLI	Tryptophan synthase beta chain	trpB	drlmE	wtB_drlmE	3	17928.9	19802	1.10448	0.0141771	1	0.0983834
tr|U5M1C0|U5M1C0_ECOLI	Tryptophan synthase beta chain	trpB	drlmF	wtB_drlmF	3	21035.7	20988.5	0.997753	0.976998	1	0.994062
tr|U5M1C3|U5M1C3_ECOLI	PliG	pliG	drlmC	wtB_drlmC	1	18599.6	15668.9	0.842432	0.453806	1	0.885843
tr|U5M1C3|U5M1C3_ECOLI	PliG	pliG	drlmE	wtB_drlmE	2	18013.1	18167.8	1.00859	0.9589	1	0.973301
tr|U5M1C3|U5M1C3_ECOLI	PliG	pliG	drlmF	wtB_drlmF	1	17276.7	20064.7	1.16138	0.147197	1	0.354037
tr|U5M1D9|U5M1D9_ECOLI	Succinate-semialdehyde dehydrogenase I, NADP-dependent	gabD	drlmC	wtB_drlmC	3	85744.4	91909	1.07189	0.70044	1	0.944676
tr|U5M1D9|U5M1D9_ECOLI	Succinate-semialdehyde dehydrogenase I, NADP-dependent	gabD	drlmE	wtB_drlmE	3	79856.3	133186	1.66782	0.00867995	1	0.0744804
tr|U5M1D9|U5M1D9_ECOLI	Succinate-semialdehyde dehydrogenase I, NADP-dependent	gabD	drlmF	wtB_drlmF	3	87177.7	70881.4	0.813068	0.339214	1	0.542508
tr|U5M1E3|U5M1E3_ECOLI	Fused predicted dihydroxyacetone-specific PTS enzymes: HPr component/EI component	dhaM	drlmC	wtB_drlmC	3	9484.13	10660.5	1.12404	0.0610043	1	0.603053
tr|U5M1E3|U5M1E3_ECOLI	Fused predicted dihydroxyacetone-specific PTS enzymes: HPr component/EI component	dhaM	drlmE	wtB_drlmE	3	8875.78	8836.77	0.995605	0.955526	1	0.97277
tr|U5M1E3|U5M1E3_ECOLI	Fused predicted dihydroxyacetone-specific PTS enzymes: HPr component/EI component	dhaM	drlmF	wtB_drlmF	3	10110.4	14882.2	1.47196	1.53217e-05	0.0141879	0.00317421
tr|U5M1F2|U5M1F2_ECOLI	Outer-membrane lipoprotein LolB	lolB	drlmC	wtB_drlmC	2	15367.2	21323.7	1.3876	0.0776527	1	0.636074
tr|U5M1F2|U5M1F2_ECOLI	Outer-membrane lipoprotein LolB	lolB	drlmE	wtB_drlmE	2	13961.8	13743.7	0.984382	0.867701	1	0.932876
tr|U5M1F2|U5M1F2_ECOLI	Outer-membrane lipoprotein LolB	lolB	drlmF	wtB_drlmF	2	14660.8	18277.3	1.24667	0.128264	1	0.325697
tr|U5M1F5|U5M1F5_ECOLI	NADH:ubiquinone oxidoreductase, chain F	nuoF	drlmC	wtB_drlmC	3	26956.2	26661.7	0.989078	0.970686	1	0.988279
tr|U5M1F5|U5M1F5_ECOLI	NADH:ubiquinone oxidoreductase, chain F	nuoF	drlmE	wtB_drlmE	3	24721.8	23726.1	0.959723	0.866167	1	0.932271
tr|U5M1F5|U5M1F5_ECOLI	NADH:ubiquinone oxidoreductase, chain F	nuoF	drlmF	wtB_drlmF	3	21585.9	14564.5	0.674721	0.244757	1	0.456026
tr|U5M1F6|U5M1F6_ECOLI	2-dehydro-3-deoxyphosphooctonate aldolase	kdsA	drlmC	wtB_drlmC	3	38936.8	50362.4	1.29344	0.0131976	1	0.44674
tr|U5M1F6|U5M1F6_ECOLI	2-dehydro-3-deoxyphosphooctonate aldolase	kdsA	drlmE	wtB_drlmE	3	38362.1	41997.5	1.09476	0.0745388	1	0.252691
tr|U5M1F6|U5M1F6_ECOLI	2-dehydro-3-deoxyphosphooctonate aldolase	kdsA	drlmF	wtB_drlmF	3	37373.5	49496.5	1.32437	0.0671939	1	0.2296
tr|U5M1F8|U5M1F8_ECOLI	Glutamate--cysteine ligase	gshA	drlmC	wtB_drlmC	1	9144.93	7066.29	0.7727	0.349051	1	0.830214
tr|U5M1F8|U5M1F8_ECOLI	Glutamate--cysteine ligase	gshA	drlmE	wtB_drlmE	3	7493.59	7441.62	0.993065	0.962825	1	0.975026
tr|U5M1F8|U5M1F8_ECOLI	Glutamate--cysteine ligase	gshA	drlmF	wtB_drlmF	3	7599.61	8091.71	1.06475	0.734234	1	0.856298
tr|U5M1G0|U5M1G0_ECOLI	Cation transport regulator	chaB	drlmC	wtB_drlmC	1	6821.11	5204.68	0.763024	0.33916	1	0.829236
tr|U5M1G0|U5M1G0_ECOLI	Cation transport regulator	chaB	drlmE	wtB_drlmE	1	6799.38	4784.84	0.703717	0.328205	1	0.570196
tr|U5M1G0|U5M1G0_ECOLI	Cation transport regulator	chaB	drlmF	wtB_drlmF	1	6760.88	3910.34	0.578378	0.129083	1	0.325697
tr|U5M1G6|U5M1G6_ECOLI	UPF0304 protein YfbU	yfbU	drlmC	wtB_drlmC	2	41335.6	34475.3	0.834033	0.605846	1	0.931843
tr|U5M1G6|U5M1G6_ECOLI	UPF0304 protein YfbU	yfbU	drlmE	wtB_drlmE	2	37633.7	25397	0.674848	0.287561	1	0.533407
tr|U5M1G6|U5M1G6_ECOLI	UPF0304 protein YfbU	yfbU	drlmF	wtB_drlmF	2	44587.3	33127.6	0.742983	0.392054	1	0.590053
tr|U5M1G9|U5M1G9_ECOLI	DNA-binding transcriptional dual regulator, tyrosine-binding protei	tyrR	drlmC	wtB_drlmC	3	14600.7	17608.2	1.20599	0.302118	1	0.816855
tr|U5M1G9|U5M1G9_ECOLI	DNA-binding transcriptional dual regulator, tyrosine-binding protei	tyrR	drlmE	wtB_drlmE	3	14115	21275.6	1.5073	0.0283343	1	0.147677
tr|U5M1G9|U5M1G9_ECOLI	DNA-binding transcriptional dual regulator, tyrosine-binding protei	tyrR	drlmF	wtB_drlmF	2	13800.7	13558.3	0.982435	0.927495	1	0.973301
tr|U5M1H4|U5M1H4_ECOLI	Murein tripeptide (L-ala-gamma-D-glutamyl-meso-DAP) transporter subunit	mppA	drlmC	wtB_drlmC	1	8428.98	7802.69	0.925698	0.754219	1	0.944676
tr|U5M1H4|U5M1H4_ECOLI	Murein tripeptide (L-ala-gamma-D-glutamyl-meso-DAP) transporter subunit	mppA	drlmE	wtB_drlmE	1	9291.5	9982.56	1.07438	0.736191	1	0.862036
tr|U5M1H4|U5M1H4_ECOLI	Murein tripeptide (L-ala-gamma-D-glutamyl-meso-DAP) transporter subunit	mppA	drlmF	wtB_drlmF	1	9676.91	9289.53	0.959969	0.858214	1	0.936049
tr|U5M1H5|U5M1H5_ECOLI	Conserved protein, UPF0381 family	yfcZ	drlmC	wtB_drlmC	2	129971	137948	1.06138	0.296288	1	0.816855
tr|U5M1H5|U5M1H5_ECOLI	Conserved protein, UPF0381 family	yfcZ	drlmE	wtB_drlmE	2	141947	106576	0.750815	0.0434488	1	0.185189
tr|U5M1H5|U5M1H5_ECOLI	Conserved protein, UPF0381 family	yfcZ	drlmF	wtB_drlmF	2	152156	109010	0.716437	0.0019515	1	0.0254156
tr|U5M1H6|U5M1H6_ECOLI	Glucose-1-phosphate uridylyltransferase	galU	drlmC	wtB_drlmC	3	37759.4	36518	0.967123	0.853901	1	0.970083
tr|U5M1H6|U5M1H6_ECOLI	Glucose-1-phosphate uridylyltransferase	galU	drlmE	wtB_drlmE	3	35840.7	37541.3	1.04745	0.785548	1	0.888159
tr|U5M1H6|U5M1H6_ECOLI	Glucose-1-phosphate uridylyltransferase	galU	drlmF	wtB_drlmF	3	38129.1	32594.5	0.854847	0.425675	1	0.613887
tr|U5M1H7|U5M1H7_ECOLI	Conserved protein with NAD(P)-binding Rossmann-fold domain	yfcH	drlmC	wtB_drlmC	3	9013.38	7813.03	0.866826	0.413601	1	0.885843
tr|U5M1H7|U5M1H7_ECOLI	Conserved protein with NAD(P)-binding Rossmann-fold domain	yfcH	drlmE	wtB_drlmE	3	8575.56	7432.33	0.866687	0.330144	1	0.571495
tr|U5M1H7|U5M1H7_ECOLI	Conserved protein with NAD(P)-binding Rossmann-fold domain	yfcH	drlmF	wtB_drlmF	2	9903.63	8702.19	0.878687	0.480602	1	0.656413
tr|U5M1H8|U5M1H8_ECOLI	DNA-binding transcriptional dual regulator, global regulator of anaerobic growth	fnr	drlmC	wtB_drlmC	1	6380.12	8586.78	1.34587	0.0330935	1	0.523429
tr|U5M1H8|U5M1H8_ECOLI	DNA-binding transcriptional dual regulator, global regulator of anaerobic growth	fnr	drlmE	wtB_drlmE	1	6184.6	10087.1	1.63101	0.0127346	1	0.0919857
tr|U5M1H8|U5M1H8_ECOLI	DNA-binding transcriptional dual regulator, global regulator of anaerobic growth	fnr	drlmF	wtB_drlmF	1	6304.04	6123.89	0.971423	0.770052	1	0.876325
tr|U5M1I1|U5M1I1_ECOLI	Oligopeptide transporter subunit	oppA	drlmC	wtB_drlmC	1	15935.1	20832.9	1.30736	0.128026	1	0.717788
tr|U5M1I1|U5M1I1_ECOLI	Oligopeptide transporter subunit	oppA	drlmE	wtB_drlmE	1	13059	71447	5.47108	1.05355e-05	0.0101036	0.00202071
tr|U5M1I1|U5M1I1_ECOLI	Oligopeptide transporter subunit	oppA	drlmF	wtB_drlmF	1	13522.4	48844.3	3.61209	0.000185831	0.17208	0.00788128
tr|U5M1I4|U5M1I4_ECOLI	Histidine/lysine/arginine/ornithine transporter subunit	hisJ	drlmC	wtB_drlmC	3	65521.2	68806.8	1.05015	0.333096	1	0.829236
tr|U5M1I4|U5M1I4_ECOLI	Histidine/lysine/arginine/ornithine transporter subunit	hisJ	drlmE	wtB_drlmE	3	63180.6	74389.8	1.17742	0.105944	1	0.317423
tr|U5M1I4|U5M1I4_ECOLI	Histidine/lysine/arginine/ornithine transporter subunit	hisJ	drlmF	wtB_drlmF	3	59109.5	27389.4	0.463366	0.00036649	0.33937	0.0117024
tr|U5M1K2|U5M1K2_ECOLI	tRNA pseudouridine synthase D	truD	drlmE	wtB_drlmE	1	1950.52	3396.87	1.74152	0.0072131	1	0.0678173
tr|U5M1K2|U5M1K2_ECOLI	tRNA pseudouridine synthase D	truD	drlmF	wtB_drlmF	1	2219.79	3408.63	1.53557	0.0132934	1	0.0860818
tr|U5M1K4|U5M1K4_ECOLI	Stress-induced protein, ATP-binding protein	uspF	drlmC	wtB_drlmC	3	263088	273313	1.03887	0.355342	1	0.832641
tr|U5M1K4|U5M1K4_ECOLI	Stress-induced protein, ATP-binding protein	uspF	drlmE	wtB_drlmE	3	255586	390592	1.52822	9.32313e-06	0.00894088	0.00202071
tr|U5M1K4|U5M1K4_ECOLI	Stress-induced protein, ATP-binding protein	uspF	drlmF	wtB_drlmF	3	268717	242986	0.904244	0.0133918	1	0.0861165
tr|U5M1K6|U5M1K6_ECOLI	Fermentative D-lactate dehydrogenase, NAD-dependent	ldhA	drlmC	wtB_drlmC	2	56830.1	65901.5	1.15962	0.385819	1	0.85949
tr|U5M1K6|U5M1K6_ECOLI	Fermentative D-lactate dehydrogenase, NAD-dependent	ldhA	drlmE	wtB_drlmE	2	54375.5	56821.8	1.04499	0.75754	1	0.876891
tr|U5M1K6|U5M1K6_ECOLI	Fermentative D-lactate dehydrogenase, NAD-dependent	ldhA	drlmF	wtB_drlmF	2	55044.6	72324.8	1.31393	0.151518	1	0.356227
tr|U5M1K9|U5M1K9_ECOLI	Putative semialdehyde dehydrogenase	usg	drlmC	wtB_drlmC	1	11115.8	14688.8	1.32144	0.705046	1	0.944676
tr|U5M1K9|U5M1K9_ECOLI	Putative semialdehyde dehydrogenase	usg	drlmE	wtB_drlmE	2	10528.6	9848.86	0.935442	0.806603	1	0.896453
tr|U5M1K9|U5M1K9_ECOLI	Putative semialdehyde dehydrogenase	usg	drlmF	wtB_drlmF	1	11007.5	15216.3	1.38236	0.194088	1	0.402859
tr|U5M1L2|U5M1L2_ECOLI	Glutamate--tRNA ligase	gltX	drlmC	wtB_drlmC	3	51987.8	65926.6	1.26812	0.0153919	1	0.44674
tr|U5M1L2|U5M1L2_ECOLI	Glutamate--tRNA ligase	gltX	drlmE	wtB_drlmE	3	49794.3	62665.2	1.25848	0.000910295	0.872973	0.0189777
tr|U5M1L2|U5M1L2_ECOLI	Glutamate--tRNA ligase	gltX	drlmF	wtB_drlmF	3	51123	66874.9	1.30812	0.012986	1	0.0847923
tr|U5M1L5|U5M1L5_ECOLI	Chorismate synthase	aroC	drlmC	wtB_drlmC	1	26994.6	27928.6	1.0346	0.854696	1	0.970083
tr|U5M1L9|U5M1L9_ECOLI	Putative rubrerythrin/ferritin-like metal-binding protein	yciE	drlmC	wtB_drlmC	3	77885.1	91760.1	1.17815	0.148669	1	0.743535
tr|U5M1L9|U5M1L9_ECOLI	Putative rubrerythrin/ferritin-like metal-binding protein	yciE	drlmE	wtB_drlmE	3	77536.4	58080.8	0.749078	0.03267	1	0.161498
tr|U5M1L9|U5M1L9_ECOLI	Putative rubrerythrin/ferritin-like metal-binding protein	yciE	drlmF	wtB_drlmF	3	64844.7	26691.7	0.411625	0.000539145	0.499248	0.0151287
tr|U5M1M4|U5M1M4_ECOLI	Pyridoxine kinase	pdxK	drlmC	wtB_drlmC	1	13048.5	16062.4	1.23097	0.0294767	1	0.50606
tr|U5M1M4|U5M1M4_ECOLI	Pyridoxine kinase	pdxK	drlmE	wtB_drlmE	1	10211.6	18586	1.82009	7.44089e-05	0.0713581	0.00484598
tr|U5M1M4|U5M1M4_ECOLI	Pyridoxine kinase	pdxK	drlmF	wtB_drlmF	1	11483.1	12198.2	1.06227	0.72034	1	0.846491
tr|U5M1M5|U5M1M5_ECOLI	Putative oxidoreductase, NAD(P)-binding protein	ydbC	drlmC	wtB_drlmC	3	32052.1	35140.6	1.09636	0.352649	1	0.832497
tr|U5M1M5|U5M1M5_ECOLI	Putative oxidoreductase, NAD(P)-binding protein	ydbC	drlmE	wtB_drlmE	3	29678.6	34964.4	1.1781	0.0416449	1	0.182748
tr|U5M1M5|U5M1M5_ECOLI	Putative oxidoreductase, NAD(P)-binding protein	ydbC	drlmF	wtB_drlmF	3	35407.3	34396.1	0.971442	0.761885	1	0.871319
tr|U5M1M6|U5M1M6_ECOLI	Fatty acid oxidation complex subunit alpha	fadJ	drlmC	wtB_drlmC	1	6379.74	7960.41	1.24776	0.574336	1	0.922751
tr|U5M1M6|U5M1M6_ECOLI	Fatty acid oxidation complex subunit alpha	fadJ	drlmE	wtB_drlmE	1	5284.65	8329.01	1.57608	0.0846725	1	0.277136
tr|U5M1M8|U5M1M8_ECOLI	ABC transporter maintaining OM lipid asymmetry, OM lipoprotein component	mlaA	drlmC	wtB_drlmC	1	40419.3	37647.6	0.931426	0.0986415	1	0.668197
tr|U5M1M8|U5M1M8_ECOLI	ABC transporter maintaining OM lipid asymmetry, OM lipoprotein component	mlaA	drlmE	wtB_drlmE	1	36729.6	43642.4	1.18821	0.0384494	1	0.175586
tr|U5M1M8|U5M1M8_ECOLI	ABC transporter maintaining OM lipid asymmetry, OM lipoprotein component	mlaA	drlmF	wtB_drlmF	1	40085.7	33643.6	0.839292	0.000182838	0.169308	0.00788128
tr|U5M1N8|U5M1N8_ECOLI	CTP synthase	pyrG	drlmC	wtB_drlmC	3	50357.5	49234.8	0.977705	0.929009	1	0.9805
tr|U5M1N8|U5M1N8_ECOLI	CTP synthase	pyrG	drlmE	wtB_drlmE	3	51389.8	52277.9	1.01728	0.921665	1	0.960426
tr|U5M1N8|U5M1N8_ECOLI	CTP synthase	pyrG	drlmF	wtB_drlmF	3	54221.7	57494.7	1.06036	0.791145	1	0.893415
tr|U5M1P5|U5M1P5_ECOLI	#N/A	yciO	drlmC	wtB_drlmC	3	63363.2	69426.2	1.09569	0.0834585	1	0.641581
tr|U5M1P5|U5M1P5_ECOLI	#N/A	yciO	drlmE	wtB_drlmE	3	61967.2	69943	1.12871	0.0127571	1	0.0919857
tr|U5M1P5|U5M1P5_ECOLI	#N/A	yciO	drlmF	wtB_drlmF	3	64579.6	56396.7	0.87329	0.023373	1	0.11827
tr|U5M1P8|U5M1P8_ECOLI	Putative flavoprotein	yqcA	drlmC	wtB_drlmC	1	19891.9	13315.4	0.669386	0.0324682	1	0.523429
tr|U5M1P8|U5M1P8_ECOLI	Putative flavoprotein	yqcA	drlmE	wtB_drlmE	1	23473.8	21097.6	0.898771	0.582089	1	0.760697
tr|U5M1P8|U5M1P8_ECOLI	Putative flavoprotein	yqcA	drlmF	wtB_drlmF	1	26699.7	20899.7	0.782769	0.180464	1	0.389533
tr|U5M1Q0|U5M1Q0_ECOLI	Putative inner membrane peptidase multicopy suppressor of htrA(DegP	sohB	drlmC	wtB_drlmC	1	5879.05	7067.29	1.20211	0.405342	1	0.880251
tr|U5M1Q0|U5M1Q0_ECOLI	Putative inner membrane peptidase multicopy suppressor of htrA(DegP	sohB	drlmE	wtB_drlmE	1	5948.33	7769.01	1.30608	0.114487	1	0.328456
tr|U5M1Q0|U5M1Q0_ECOLI	Putative inner membrane peptidase multicopy suppressor of htrA(DegP	sohB	drlmF	wtB_drlmF	2	5706.83	7065.73	1.23812	0.197869	1	0.406267
tr|U5M1Q5|U5M1Q5_ECOLI	Conserved protein, UPF0717 family	ygdH	drlmC	wtB_drlmC	1	5651.5	7692.94	1.36122	0.360693	1	0.838198
tr|U5M1Q5|U5M1Q5_ECOLI	Conserved protein, UPF0717 family	ygdH	drlmE	wtB_drlmE	2	5756.74	7008.79	1.21749	0.475762	1	0.687132
tr|U5M1Q5|U5M1Q5_ECOLI	Conserved protein, UPF0717 family	ygdH	drlmF	wtB_drlmF	1	6232.13	6399.2	1.02681	0.919644	1	0.971864
tr|U5M1R4|U5M1R4_ECOLI	Fused malic enzyme predicted oxidoreductase/predicted phosphotransacetylase	maeB	drlmC	wtB_drlmC	3	23538.8	23574	1.0015	0.995852	1	0.997479
tr|U5M1R4|U5M1R4_ECOLI	Fused malic enzyme predicted oxidoreductase/predicted phosphotransacetylase	maeB	drlmE	wtB_drlmE	3	21894.3	32409.2	1.48026	0.123789	1	0.346105
tr|U5M1R4|U5M1R4_ECOLI	Fused malic enzyme predicted oxidoreductase/predicted phosphotransacetylase	maeB	drlmF	wtB_drlmF	3	23581	12135.4	0.514625	0.107071	1	0.296849
tr|U5M1R8|U5M1R8_ECOLI	Enoyl-[acyl-carrier-protein] reductase [NADH]	fabI	drlmC	wtB_drlmC	3	71065.8	76900.3	1.0821	0.697927	1	0.944676
tr|U5M1R8|U5M1R8_ECOLI	Enoyl-[acyl-carrier-protein] reductase [NADH]	fabI	drlmE	wtB_drlmE	3	58232.8	62104.8	1.06649	0.722615	1	0.851673
tr|U5M1R8|U5M1R8_ECOLI	Enoyl-[acyl-carrier-protein] reductase [NADH]	fabI	drlmF	wtB_drlmF	3	49628.2	58083.1	1.17036	0.417378	1	0.611539
tr|U5M1S8|U5M1S8_ECOLI	Phosphoribosylaminoimidazole-succinocarboxamide synthase	purC	drlmC	wtB_drlmC	1	14299.5	16898.6	1.18176	0.299673	1	0.816855
tr|U5M1S8|U5M1S8_ECOLI	Phosphoribosylaminoimidazole-succinocarboxamide synthase	purC	drlmE	wtB_drlmE	1	15731.3	16899.9	1.07428	0.649134	1	0.809518
tr|U5M1S9|U5M1S9_ECOLI	DNA ligase	ligA	drlmC	wtB_drlmC	3	34195.9	39575.2	1.15731	0.0395994	1	0.530076
tr|U5M1S9|U5M1S9_ECOLI	DNA ligase	ligA	drlmE	wtB_drlmE	3	30291.4	32094.2	1.05952	0.0244541	1	0.136346
tr|U5M1S9|U5M1S9_ECOLI	DNA ligase	ligA	drlmF	wtB_drlmF	3	33185.3	36869.5	1.11102	0.125988	1	0.324971
tr|U5M1T3|U5M1T3_ECOLI	Phosphoenolpyruvate-protein phosphotransferase	ptsI	drlmC	wtB_drlmC	3	152146	196367	1.29065	0.0440906	1	0.530076
tr|U5M1T3|U5M1T3_ECOLI	Phosphoenolpyruvate-protein phosphotransferase	ptsI	drlmE	wtB_drlmE	3	148047	137636	0.929679	0.196012	1	0.436138
tr|U5M1T3|U5M1T3_ECOLI	Phosphoenolpyruvate-protein phosphotransferase	ptsI	drlmF	wtB_drlmF	3	150844	150884	1.00026	0.986505	1	0.994062
tr|U5M1T6|U5M1T6_ECOLI	Thiosulfate:cyanide sulfurtransferase (Rhodanese)	pspE	drlmC	wtB_drlmC	3	14230.3	14166.1	0.995484	0.980617	1	0.991491
tr|U5M1T6|U5M1T6_ECOLI	Thiosulfate:cyanide sulfurtransferase (Rhodanese)	pspE	drlmE	wtB_drlmE	3	14915.1	15509.5	1.03985	0.850735	1	0.922611
tr|U5M1T6|U5M1T6_ECOLI	Thiosulfate:cyanide sulfurtransferase (Rhodanese)	pspE	drlmF	wtB_drlmF	1	4309.03	966.59	0.224317	0.036746	1	0.154734
tr|U5M1T9|U5M1T9_ECOLI	NAD-dependent malic enzyme	maeA	drlmC	wtB_drlmC	1	6060.86	6726.66	1.10985	0.737039	1	0.944676
tr|U5M1T9|U5M1T9_ECOLI	NAD-dependent malic enzyme	maeA	drlmE	wtB_drlmE	1	5730.6	7224.28	1.26065	0.344617	1	0.584523
tr|U5M1T9|U5M1T9_ECOLI	NAD-dependent malic enzyme	maeA	drlmF	wtB_drlmF	1	5686.88	8350.07	1.46831	0.208854	1	0.422269
tr|U5M1U3|U5M1U3_ECOLI	Furfural resistance protein, predicted short-chain oxidoreductase	ucpA	drlmC	wtB_drlmC	3	19423.4	22044.6	1.13495	0.264214	1	0.816739
tr|U5M1U3|U5M1U3_ECOLI	Furfural resistance protein, predicted short-chain oxidoreductase	ucpA	drlmE	wtB_drlmE	3	15859.3	28214.7	1.77906	0.000104196	0.0999236	0.00555131
tr|U5M1U3|U5M1U3_ECOLI	Furfural resistance protein, predicted short-chain oxidoreductase	ucpA	drlmF	wtB_drlmF	3	17147.6	19119.9	1.11502	0.282539	1	0.494578
tr|U5M1U5|U5M1U5_ECOLI	Putative lipoprotein	ygdR	drlmC	wtB_drlmC	1	52782.4	52134.9	0.987734	0.800465	1	0.955523
tr|U5M1U5|U5M1U5_ECOLI	Putative lipoprotein	ygdR	drlmE	wtB_drlmE	1	51500.5	47829.8	0.928726	0.336823	1	0.577799
tr|U5M1U5|U5M1U5_ECOLI	Putative lipoprotein	ygdR	drlmF	wtB_drlmF	1	57932.1	43445.3	0.749934	0.00490348	1	0.0463329
tr|U5M1U7|U5M1U7_ECOLI	Uracil phosphoribosyltransferase	upp	drlmC	wtB_drlmC	3	63999.4	67770.8	1.05893	0.67295	1	0.937325
tr|U5M1U7|U5M1U7_ECOLI	Uracil phosphoribosyltransferase	upp	drlmE	wtB_drlmE	3	59417.6	63583.7	1.07012	0.700742	1	0.843109
tr|U5M1U7|U5M1U7_ECOLI	Uracil phosphoribosyltransferase	upp	drlmF	wtB_drlmF	3	62509.3	50520	0.808198	0.169008	1	0.372623
tr|U5M1U8|U5M1U8_ECOLI	Porphyrinogen oxidase, cytoplasmic	yfeX	drlmE	wtB_drlmE	1	5466.31	11699.6	2.14031	0.0023784	1	0.0321252
tr|U5M1V0|U5M1V0_ECOLI	Probable thiol peroxidase	tpx	drlmC	wtB_drlmC	3	135940	148611	1.09321	0.631671	1	0.937325
tr|U5M1V0|U5M1V0_ECOLI	Probable thiol peroxidase	tpx	drlmE	wtB_drlmE	3	126127	186290	1.47701	0.0397985	1	0.178126
tr|U5M1V0|U5M1V0_ECOLI	Probable thiol peroxidase	tpx	drlmF	wtB_drlmF	3	127899	145090	1.13441	0.491006	1	0.666674
tr|U5M1V7|U5M1V7_ECOLI	Ethanolamine ammonia-lyase, large subunit, heavy chain	eutB	drlmE	wtB_drlmE	1	4763.25	5005.58	1.05087	0.4891	1	0.695915
tr|U5M1V7|U5M1V7_ECOLI	Ethanolamine ammonia-lyase, large subunit, heavy chain	eutB	drlmF	wtB_drlmF	1	4565.42	5054.75	1.10718	0.287209	1	0.49749
tr|U5M1V8|U5M1V8_ECOLI	Inosine-5'-monophosphate dehydrogenase	guaB	drlmC	wtB_drlmC	3	39118.9	51153.3	1.30764	0.358587	1	0.836654
tr|U5M1V8|U5M1V8_ECOLI	Inosine-5'-monophosphate dehydrogenase	guaB	drlmE	wtB_drlmE	3	37383.5	36794	0.98423	0.930978	1	0.961251
tr|U5M1V8|U5M1V8_ECOLI	Inosine-5'-monophosphate dehydrogenase	guaB	drlmF	wtB_drlmF	3	35777.9	77940.6	2.17846	0.00157849	1	0.0254156
tr|U5M1W3|U5M1W3_ECOLI	Conserved protein, UPF0070 family	yfgM	drlmC	wtB_drlmC	2	5040	5428.34	1.07705	0.435403	1	0.885843
tr|U5M1W3|U5M1W3_ECOLI	Conserved protein, UPF0070 family	yfgM	drlmE	wtB_drlmE	2	5312.31	6296.82	1.18533	0.0127558	1	0.0919857
tr|U5M1W3|U5M1W3_ECOLI	Conserved protein, UPF0070 family	yfgM	drlmF	wtB_drlmF	2	5292.79	6770.37	1.27917	0.0095411	1	0.0718298
tr|U5M1W9|U5M1W9_ECOLI	#N/A	ndk	drlmC	wtB_drlmC	3	91182.5	94649.5	1.03802	0.658482	1	0.937325
tr|U5M1W9|U5M1W9_ECOLI	#N/A	ndk	drlmE	wtB_drlmE	3	71942.1	84572	1.17556	0.24157	1	0.491858
tr|U5M1W9|U5M1W9_ECOLI	#N/A	ndk	drlmF	wtB_drlmF	2	113878	66015.8	0.579708	0.00193149	1	0.0254156
tr|U5M1X4|U5M1X4_ECOLI	Peptidase B	pepB	drlmC	wtB_drlmC	3	27611.3	31019.9	1.12345	0.444888	1	0.885843
tr|U5M1X4|U5M1X4_ECOLI	Peptidase B	pepB	drlmE	wtB_drlmE	3	27053.4	29422.2	1.08756	0.530369	1	0.729733
tr|U5M1X4|U5M1X4_ECOLI	Peptidase B	pepB	drlmF	wtB_drlmF	3	29483.9	47408.7	1.60796	0.0207271	1	0.110944
tr|U5M1Y3|U5M1Y3_ECOLI	Inositol monophosphatase	suhB	drlmC	wtB_drlmC	1	19201.4	17514.6	0.912152	0.758993	1	0.944676
tr|U5M1Y3|U5M1Y3_ECOLI	Inositol monophosphatase	suhB	drlmE	wtB_drlmE	1	18747.4	17424.1	0.929416	0.783578	1	0.888159
tr|U5M1Y3|U5M1Y3_ECOLI	Inositol monophosphatase	suhB	drlmF	wtB_drlmF	1	19526	19426.7	0.994913	0.984773	1	0.994062
tr|U5M1Z0|U5M1Z0_ECOLI	Dipeptidyl carboxypeptidase II	dcp	drlmC	wtB_drlmC	2	11602.4	10820.8	0.932633	0.835019	1	0.966382
tr|U5M1Z0|U5M1Z0_ECOLI	Dipeptidyl carboxypeptidase II	dcp	drlmE	wtB_drlmE	1	10923.6	6089.35	0.557449	0.177737	1	0.415732
tr|U5M1Z0|U5M1Z0_ECOLI	Dipeptidyl carboxypeptidase II	dcp	drlmF	wtB_drlmF	2	11357.1	11983	1.05511	0.853002	1	0.932562
tr|U5M213|U5M213_ECOLI	GTPase Der	der	drlmC	wtB_drlmC	1	44484.9	46208	1.03873	0.829726	1	0.965363
tr|U5M213|U5M213_ECOLI	GTPase Der	der	drlmE	wtB_drlmE	1	42574	42632.9	1.00138	0.991702	1	0.994964
tr|U5M213|U5M213_ECOLI	GTPase Der	der	drlmF	wtB_drlmF	1	44247.8	45065.1	1.01847	0.925032	1	0.973301
tr|U5M217|U5M217_ECOLI	Cytoskeleton protein RodZ	rodZ	drlmC	wtB_drlmC	3	37962.2	41910.8	1.10402	0.0813372	1	0.641581
tr|U5M217|U5M217_ECOLI	Cytoskeleton protein RodZ	rodZ	drlmE	wtB_drlmE	3	45455.1	45679.6	1.00494	0.926194	1	0.960426
tr|U5M217|U5M217_ECOLI	Cytoskeleton protein RodZ	rodZ	drlmF	wtB_drlmF	3	47245.5	48998.6	1.03711	0.271684	1	0.487557
tr|U5M220|U5M220_ECOLI	ATP-dependent RNA helicase SrmB	srmB	drlmC	wtB_drlmC	3	13897.9	15545.8	1.11857	0.56388	1	0.922751
tr|U5M220|U5M220_ECOLI	ATP-dependent RNA helicase SrmB	srmB	drlmE	wtB_drlmE	3	13560.8	17441.3	1.28615	0.176366	1	0.415732
tr|U5M220|U5M220_ECOLI	ATP-dependent RNA helicase SrmB	srmB	drlmF	wtB_drlmF	3	14153.5	20290.5	1.4336	0.101081	1	0.288891
tr|U5M221|U5M221_ECOLI	Sulfurtransferase	sseA	drlmC	wtB_drlmC	3	59937.8	47142.5	0.786524	0.038191	1	0.530076
tr|U5M221|U5M221_ECOLI	Sulfurtransferase	sseA	drlmE	wtB_drlmE	3	43339.4	38535.1	0.889145	0.207844	1	0.45666
tr|U5M221|U5M221_ECOLI	Sulfurtransferase	sseA	drlmF	wtB_drlmF	3	60242.3	41878.4	0.695166	0.0145281	1	0.0896871
tr|U5M224|U5M224_ECOLI	Putative methyltransferase	yfiF	drlmC	wtB_drlmC	3	24347.7	26802.4	1.10082	0.101303	1	0.672284
tr|U5M224|U5M224_ECOLI	Putative methyltransferase	yfiF	drlmE	wtB_drlmE	3	24409.5	19192.4	0.786269	0.000287961	0.276154	0.00952256
tr|U5M224|U5M224_ECOLI	Putative methyltransferase	yfiF	drlmF	wtB_drlmF	3	26088.4	26336.2	1.0095	0.869091	1	0.940641
tr|U5M225|U5M225_ECOLI	Chaperone protein HscA	hscA	drlmC	wtB_drlmC	1	17429.3	20185.9	1.15816	0.0134482	1	0.44674
tr|U5M225|U5M225_ECOLI	Chaperone protein HscA	hscA	drlmE	wtB_drlmE	1	17034.3	24007.6	1.40937	0.00962091	1	0.0788586
tr|U5M225|U5M225_ECOLI	Chaperone protein HscA	hscA	drlmF	wtB_drlmF	2	17345.9	26976.4	1.5552	0.000299155	0.277017	0.0102599
tr|U5M227|U5M227_ECOLI	Putative metalloenzyme	ydcJ	drlmC	wtB_drlmC	3	36585.3	37500.7	1.02502	0.762107	1	0.944676
tr|U5M227|U5M227_ECOLI	Putative metalloenzyme	ydcJ	drlmE	wtB_drlmE	3	37184.1	28658.8	0.770727	0.00344871	1	0.0422784
tr|U5M227|U5M227_ECOLI	Putative metalloenzyme	ydcJ	drlmF	wtB_drlmF	3	35200.4	37125.4	1.05469	0.487627	1	0.664034
tr|U5M230|U5M230_ECOLI	HTH-type transcriptional regulator IscR	iscR	drlmC	wtB_drlmC	2	50653.9	57166.2	1.12856	0.250668	1	0.806385
tr|U5M230|U5M230_ECOLI	HTH-type transcriptional regulator IscR	iscR	drlmE	wtB_drlmE	2	48243.3	35949.6	0.745173	0.0450656	1	0.187904
tr|U5M230|U5M230_ECOLI	HTH-type transcriptional regulator IscR	iscR	drlmF	wtB_drlmF	2	47953.3	58073.8	1.21105	0.0138152	1	0.0876225
tr|U5M233|U5M233_ECOLI	Outer membrane protein assembly factor BamD	bamD	drlmC	wtB_drlmC	3	27855.6	32219.5	1.15666	0.324246	1	0.829236
tr|U5M233|U5M233_ECOLI	Outer membrane protein assembly factor BamD	bamD	drlmE	wtB_drlmE	3	26687	34006.7	1.27428	0.0759908	1	0.255119
tr|U5M233|U5M233_ECOLI	Outer membrane protein assembly factor BamD	bamD	drlmF	wtB_drlmF	3	26076.3	34650.4	1.32881	0.0990837	1	0.287615
tr|U5M242|U5M242_ECOLI	Protein disulfide isomerase II	dsbC	drlmC	wtB_drlmC	1	20853.3	24709.6	1.18492	0.342408	1	0.829236
tr|U5M242|U5M242_ECOLI	Protein disulfide isomerase II	dsbC	drlmF	wtB_drlmF	1	18229.3	18295	1.0036	0.983422	1	0.994062
tr|U5M244|U5M244_ECOLI	50S ribosomal protein L19	rplS	drlmC	wtB_drlmC	1	82225.8	72738.9	0.884624	0.651121	1	0.937325
tr|U5M244|U5M244_ECOLI	50S ribosomal protein L19	rplS	drlmE	wtB_drlmE	2	41134.9	30361.1	0.738086	0.230505	1	0.474365
tr|U5M244|U5M244_ECOLI	50S ribosomal protein L19	rplS	drlmF	wtB_drlmF	2	42199	44085.2	1.0447	0.846023	1	0.92887
tr|U5M246|U5M246_ECOLI	#N/A	ygfZ	drlmC	wtB_drlmC	3	27201.6	26013.2	0.956308	0.788678	1	0.948613
tr|U5M246|U5M246_ECOLI	#N/A	ygfZ	drlmE	wtB_drlmE	3	30626.4	30744.9	1.00387	0.97808	1	0.987738
tr|U5M246|U5M246_ECOLI	#N/A	ygfZ	drlmF	wtB_drlmF	3	27034.7	32709.1	1.20989	0.262172	1	0.477896
tr|U5M247|U5M247_ECOLI	Gamma-aminobutyraldehyde dehydrogenase	patD	drlmC	wtB_drlmC	3	34693.2	35455.5	1.02197	0.928139	1	0.9805
tr|U5M247|U5M247_ECOLI	Gamma-aminobutyraldehyde dehydrogenase	patD	drlmE	wtB_drlmE	3	32207	32268.2	1.0019	0.992402	1	0.994964
tr|U5M247|U5M247_ECOLI	Gamma-aminobutyraldehyde dehydrogenase	patD	drlmF	wtB_drlmF	3	34489.5	24922.9	0.722623	0.210521	1	0.424712
tr|U5M252|U5M252_ECOLI	Outer membrane protein assembly factor BamE	bamE	drlmC	wtB_drlmC	1	15066.2	13852.6	0.919446	0.59471	1	0.926707
tr|U5M252|U5M252_ECOLI	Outer membrane protein assembly factor BamE	bamE	drlmE	wtB_drlmE	1	14421.6	13658.6	0.947088	0.785248	1	0.888159
tr|U5M252|U5M252_ECOLI	Outer membrane protein assembly factor BamE	bamE	drlmF	wtB_drlmF	1	16321.2	16369.3	1.00295	0.983514	1	0.994062
tr|U5M254|U5M254_ECOLI	Glycine dehydrogenase (decarboxylating)	gcvP	drlmC	wtB_drlmC	2	15524.1	13040.1	0.839991	0.61834	1	0.937212
tr|U5M254|U5M254_ECOLI	Glycine dehydrogenase (decarboxylating)	gcvP	drlmE	wtB_drlmE	3	17213.1	20472.6	1.18936	0.529391	1	0.729733
tr|U5M254|U5M254_ECOLI	Glycine dehydrogenase (decarboxylating)	gcvP	drlmF	wtB_drlmF	3	16937.6	18309	1.08097	0.770333	1	0.876325
tr|U5M257|U5M257_ECOLI	Conserved protein, DUF945 family	ydgA	drlmC	wtB_drlmC	3	45124.2	48049	1.06482	0.742051	1	0.944676
tr|U5M257|U5M257_ECOLI	Conserved protein, DUF945 family	ydgA	drlmE	wtB_drlmE	3	40317.9	46212.8	1.14621	0.40105	1	0.622591
tr|U5M257|U5M257_ECOLI	Conserved protein, DUF945 family	ydgA	drlmF	wtB_drlmF	3	52116.9	37477	0.719094	0.103547	1	0.292535
tr|U5M258|U5M258_ECOLI	#N/A	pepP	drlmC	wtB_drlmC	3	21291.4	21917.6	1.02941	0.625846	1	0.937325
tr|U5M258|U5M258_ECOLI	#N/A	pepP	drlmE	wtB_drlmE	3	20094.7	20402.7	1.01533	0.771549	1	0.880596
tr|U5M258|U5M258_ECOLI	#N/A	pepP	drlmF	wtB_drlmF	3	20749.5	18875	0.909659	0.00534041	1	0.0475502
tr|U5M263|U5M263_ECOLI	7-alpha-hydroxysteroid dehydrogenase, NAD-dependent	hdhA	drlmC	wtB_drlmC	3	25181.5	22770.2	0.904243	0.68123	1	0.939662
tr|U5M263|U5M263_ECOLI	7-alpha-hydroxysteroid dehydrogenase, NAD-dependent	hdhA	drlmE	wtB_drlmE	3	24704	22657	0.917136	0.693123	1	0.839273
tr|U5M263|U5M263_ECOLI	7-alpha-hydroxysteroid dehydrogenase, NAD-dependent	hdhA	drlmF	wtB_drlmF	2	28849.8	21586.8	0.748247	0.304508	1	0.5099
tr|U5M265|U5M265_ECOLI	Pyridoxine 5'-phosphate synthase	pdxJ	drlmC	wtB_drlmC	1	9099.3	11662.4	1.28168	0.154619	1	0.743535
tr|U5M265|U5M265_ECOLI	Pyridoxine 5'-phosphate synthase	pdxJ	drlmE	wtB_drlmE	1	6497.17	8739.39	1.34511	0.0550211	1	0.211061
tr|U5M265|U5M265_ECOLI	Pyridoxine 5'-phosphate synthase	pdxJ	drlmF	wtB_drlmF	1	7427.56	11212.7	1.50961	0.0797148	1	0.248538
tr|U5M270|U5M270_ECOLI	Elongation factor 4	lepA	drlmC	wtB_drlmC	2	12846.5	11356.7	0.884028	0.675024	1	0.937325
tr|U5M270|U5M270_ECOLI	Elongation factor 4	lepA	drlmE	wtB_drlmE	2	10598.4	11399.3	1.07556	0.751723	1	0.874882
tr|U5M270|U5M270_ECOLI	Elongation factor 4	lepA	drlmF	wtB_drlmF	2	11431	12011.8	1.05081	0.839784	1	0.92887
tr|U5M271|U5M271_ECOLI	Mechanosensitive channel protein, small conductance	mscS	drlmC	wtB_drlmC	2	43484.3	39842.5	0.91625	0.67311	1	0.937325
tr|U5M271|U5M271_ECOLI	Mechanosensitive channel protein, small conductance	mscS	drlmE	wtB_drlmE	2	35461.6	31957	0.901171	0.569557	1	0.750991
tr|U5M271|U5M271_ECOLI	Mechanosensitive channel protein, small conductance	mscS	drlmF	wtB_drlmF	2	37034.2	53194.5	1.43636	0.0935803	1	0.278635
tr|U5M277|U5M277_ECOLI	Stationary-phase-induced ribosome-associated protein	sra	drlmC	wtB_drlmC	1	9184.74	2538.61	0.276395	0.282009	1	0.816855
tr|U5M277|U5M277_ECOLI	Stationary-phase-induced ribosome-associated protein	sra	drlmE	wtB_drlmE	1	10970.8	2494.98	0.22742	0.287221	1	0.533407
tr|U5M277|U5M277_ECOLI	Stationary-phase-induced ribosome-associated protein	sra	drlmF	wtB_drlmF	1	9892.82	2443.33	0.24698	0.263968	1	0.480225
tr|U5M279|U5M279_ECOLI	Transketolase	tktA	drlmC	wtB_drlmC	1	17961.7	15434.8	0.859318	0.630879	1	0.937325
tr|U5M279|U5M279_ECOLI	Transketolase	tktA	drlmE	wtB_drlmE	1	17023.4	18733.4	1.10045	0.699503	1	0.843109
tr|U5M279|U5M279_ECOLI	Transketolase	tktA	drlmF	wtB_drlmF	1	17929.3	29005.8	1.61778	0.0749049	1	0.238357
tr|U5M280|U5M280_ECOLI	Autonomous glycyl radical cofactor	grcA	drlmC	wtB_drlmC	3	37196.1	29801.8	0.801208	0.000584548	0.554737	0.164368
tr|U5M280|U5M280_ECOLI	Autonomous glycyl radical cofactor	grcA	drlmE	wtB_drlmE	3	36830.5	47074.9	1.27815	0.250379	1	0.501281
tr|U5M280|U5M280_ECOLI	Autonomous glycyl radical cofactor	grcA	drlmF	wtB_drlmF	3	42850.6	11030	0.257405	0.000184191	0.170561	0.00788128
tr|U5M287|U5M287_ECOLI	4-aminobutyrate aminotransferase, PLP-dependent	gabT	drlmC	wtB_drlmC	3	77105.8	76831.7	0.996445	0.988737	1	0.994926
tr|U5M287|U5M287_ECOLI	4-aminobutyrate aminotransferase, PLP-dependent	gabT	drlmE	wtB_drlmE	3	71323.8	108584	1.52242	0.0621554	1	0.230433
tr|U5M287|U5M287_ECOLI	4-aminobutyrate aminotransferase, PLP-dependent	gabT	drlmF	wtB_drlmF	3	82050.5	72386.8	0.882222	0.619652	1	0.773312
tr|U5M290|U5M290_ECOLI	Putative enzyme, binds pyridoxal 5'-phosphate	yggS	drlmC	wtB_drlmC	1	10098.8	11350	1.12389	0.143697	1	0.738043
tr|U5M290|U5M290_ECOLI	Putative enzyme, binds pyridoxal 5'-phosphate	yggS	drlmE	wtB_drlmE	1	9301.64	14308.4	1.53827	0.000507783	0.486964	0.0128148
tr|U5M290|U5M290_ECOLI	Putative enzyme, binds pyridoxal 5'-phosphate	yggS	drlmF	wtB_drlmF	1	9783.16	13482.6	1.37815	0.00212899	1	0.0270061
tr|U5M297|U5M297_ECOLI	Uncharacterized protein	ygaM	drlmC	wtB_drlmC	2	79636.3	85588	1.07474	0.846069	1	0.969709
tr|U5M297|U5M297_ECOLI	Uncharacterized protein	ygaM	drlmE	wtB_drlmE	2	76179.2	77905.7	1.02266	0.922456	1	0.960426
tr|U5M297|U5M297_ECOLI	Uncharacterized protein	ygaM	drlmF	wtB_drlmF	1	80175.4	77309.9	0.964259	0.861786	1	0.93884
tr|U5M298|U5M298_ECOLI	Fused chorismate mutase P/prephenate dehydratase	pheA	drlmC	wtB_drlmC	2	6214.31	8237.4	1.32555	0.285806	1	0.816855
tr|U5M298|U5M298_ECOLI	Fused chorismate mutase P/prephenate dehydratase	pheA	drlmE	wtB_drlmE	1	6638.42	5737.99	0.86436	0.59651	1	0.771672
tr|U5M298|U5M298_ECOLI	Fused chorismate mutase P/prephenate dehydratase	pheA	drlmF	wtB_drlmF	2	6433.8	7852.84	1.22056	0.425399	1	0.613887
tr|U5M2A0|U5M2A0_ECOLI	Glutaredoxin	grxD	drlmC	wtB_drlmC	3	149866	173677	1.15888	0.0405108	1	0.530076
tr|U5M2A0|U5M2A0_ECOLI	Glutaredoxin	grxD	drlmE	wtB_drlmE	3	143792	176037	1.22425	0.0842954	1	0.276847
tr|U5M2A0|U5M2A0_ECOLI	Glutaredoxin	grxD	drlmF	wtB_drlmF	2	160430	169638	1.05739	0.361353	1	0.562426
tr|U5M2A7|U5M2A7_ECOLI	DNA-binding transcriptional repressor of microcin B17 synthesis andmultidrug efflux	mprA	drlmC	wtB_drlmC	1	22110.9	22956.7	1.03825	0.327565	1	0.829236
tr|U5M2A7|U5M2A7_ECOLI	DNA-binding transcriptional repressor of microcin B17 synthesis andmultidrug efflux	mprA	drlmE	wtB_drlmE	1	20714.1	24466.8	1.18116	0.0365247	1	0.169213
tr|U5M2A7|U5M2A7_ECOLI	DNA-binding transcriptional repressor of microcin B17 synthesis andmultidrug efflux	mprA	drlmF	wtB_drlmF	1	21916.4	21222.6	0.968341	0.278304	1	0.493696
tr|U5M2A8|U5M2A8_ECOLI	30S ribosomal protein S16	rpsP	drlmC	wtB_drlmC	2	198486	180270	0.908225	0.00716064	1	0.430594
tr|U5M2A8|U5M2A8_ECOLI	30S ribosomal protein S16	rpsP	drlmE	wtB_drlmE	3	216762	182877	0.843678	0.00931579	1	0.0776856
tr|U5M2A8|U5M2A8_ECOLI	30S ribosomal protein S16	rpsP	drlmF	wtB_drlmF	3	221522	217367	0.981244	0.610304	1	0.764238
tr|U5M2B2|U5M2B2_ECOLI	Trans-aconitate 2-methyltransferase	tam	drlmC	wtB_drlmC	1	9438.39	7403.2	0.784371	0.164864	1	0.745027
tr|U5M2B2|U5M2B2_ECOLI	Trans-aconitate 2-methyltransferase	tam	drlmF	wtB_drlmF	1	12837.6	8056.96	0.627607	0.0539233	1	0.198147
tr|U5M2B6|U5M2B6_ECOLI	Protein RecA	recA	drlmC	wtB_drlmC	3	25367.8	25126.3	0.990479	0.964581	1	0.988279
tr|U5M2B6|U5M2B6_ECOLI	Protein RecA	recA	drlmE	wtB_drlmE	3	25907.2	28228.3	1.08959	0.640384	1	0.802928
tr|U5M2B6|U5M2B6_ECOLI	Protein RecA	recA	drlmF	wtB_drlmF	3	25651.8	24620.8	0.959805	0.844955	1	0.92887
tr|U5M2C6|U5M2C6_ECOLI	SufBCD Fe-S cluster assembly scaffold protein, ATP-binding protein	sufC	drlmC	wtB_drlmC	3	33351.2	39175.4	1.17463	0.0938753	1	0.662179
tr|U5M2C6|U5M2C6_ECOLI	SufBCD Fe-S cluster assembly scaffold protein, ATP-binding protein	sufC	drlmE	wtB_drlmE	3	30663.8	25000.1	0.815295	0.00379435	1	0.0445083
tr|U5M2C6|U5M2C6_ECOLI	SufBCD Fe-S cluster assembly scaffold protein, ATP-binding protein	sufC	drlmF	wtB_drlmF	3	32338.9	30269.7	0.936014	0.362601	1	0.562426
tr|U5M2D0|U5M2D0_ECOLI	Putative oxidoreductase	yghA	drlmC	wtB_drlmC	3	54826.6	66412.7	1.21132	0.243584	1	0.794415
tr|U5M2D0|U5M2D0_ECOLI	Putative oxidoreductase	yghA	drlmE	wtB_drlmE	3	48156.6	46570.2	0.967057	0.789378	1	0.888159
tr|U5M2D0|U5M2D0_ECOLI	Putative oxidoreductase	yghA	drlmF	wtB_drlmF	3	55944.9	69113.9	1.23539	0.21428	1	0.429488
tr|U5M2D2|U5M2D2_ECOLI	Malonic semialdehyde reductase, NADPH-dependent L-allo-threonine dehydrogenase, NAD(P)-dependent also oxidizes L-serine, D-serine, D-threonine and 3-hydroxyisobutyrate	ydfG	drlmC	wtB_drlmC	2	47573.9	49526.8	1.04105	0.839704	1	0.966975
tr|U5M2D2|U5M2D2_ECOLI	Malonic semialdehyde reductase, NADPH-dependent L-allo-threonine dehydrogenase, NAD(P)-dependent also oxidizes L-serine, D-serine, D-threonine and 3-hydroxyisobutyrate	ydfG	drlmE	wtB_drlmE	2	45174.4	48291.4	1.069	0.69837	1	0.843109
tr|U5M2D2|U5M2D2_ECOLI	Malonic semialdehyde reductase, NADPH-dependent L-allo-threonine dehydrogenase, NAD(P)-dependent also oxidizes L-serine, D-serine, D-threonine and 3-hydroxyisobutyrate	ydfG	drlmF	wtB_drlmF	2	46199.2	57027.5	1.23438	0.27552	1	0.491583
tr|U5M2E1|U5M2E1_ECOLI	Qin prophage multicopy suppressor of secG(Cs) and fabA6(Ts)	gnsB	drlmC	wtB_drlmC	2	85619.5	88120	1.0292	0.589776	1	0.926651
tr|U5M2E1|U5M2E1_ECOLI	Qin prophage multicopy suppressor of secG(Cs) and fabA6(Ts)	gnsB	drlmE	wtB_drlmE	2	83277.3	92399.6	1.10954	0.0587208	1	0.221706
tr|U5M2E1|U5M2E1_ECOLI	Qin prophage multicopy suppressor of secG(Cs) and fabA6(Ts)	gnsB	drlmF	wtB_drlmF	2	87367.8	93719.9	1.07271	0.0737131	1	0.237008
tr|U5M2E4|U5M2E4_ECOLI	#N/A	lhgO	drlmE	wtB_drlmE	1	8690.13	7546.17	0.868361	0.3233	1	0.566727
tr|U5M2E8|U5M2E8_ECOLI	YgaU	ygaU	drlmC	wtB_drlmC	3	129303	116552	0.901387	0.519782	1	0.910098
tr|U5M2E8|U5M2E8_ECOLI	YgaU	ygaU	drlmE	wtB_drlmE	3	127023	109647	0.863204	0.423471	1	0.637533
tr|U5M2E8|U5M2E8_ECOLI	YgaU	ygaU	drlmF	wtB_drlmF	3	129963	141232	1.08671	0.468333	1	0.646314
tr|U5M2F6|U5M2F6_ECOLI	Glutathionylspermidine synthase-like protein	ygiC	drlmC	wtB_drlmC	2	15663.5	19851.5	1.26737	0.00590532	1	0.430594
tr|U5M2F6|U5M2F6_ECOLI	Glutathionylspermidine synthase-like protein	ygiC	drlmE	wtB_drlmE	2	15527.4	25437.8	1.63825	0.000498142	0.477718	0.0128148
tr|U5M2F6|U5M2F6_ECOLI	Glutathionylspermidine synthase-like protein	ygiC	drlmF	wtB_drlmF	1	17193.6	20329.8	1.1824	0.0216237	1	0.112492
tr|U5M2F9|U5M2F9_ECOLI	RNA polymerase sigma factor RpoS	rpoS	drlmC	wtB_drlmC	3	30084.2	27023.2	0.898252	0.737124	1	0.944676
tr|U5M2F9|U5M2F9_ECOLI	RNA polymerase sigma factor RpoS	rpoS	drlmE	wtB_drlmE	3	35671.8	26986.1	0.756508	0.28347	1	0.531991
tr|U5M2F9|U5M2F9_ECOLI	RNA polymerase sigma factor RpoS	rpoS	drlmF	wtB_drlmF	3	17708.7	7671.53	0.433207	0.167478	1	0.370131
tr|U5M2G0|U5M2G0_ECOLI	Phenylalanine--tRNA ligase beta subunit	pheT	drlmC	wtB_drlmC	3	52347.1	53188.7	1.01608	0.948402	1	0.984499
tr|U5M2G0|U5M2G0_ECOLI	Phenylalanine--tRNA ligase beta subunit	pheT	drlmE	wtB_drlmE	3	43076	32856.3	0.762751	0.265779	1	0.515955
tr|U5M2G0|U5M2G0_ECOLI	Phenylalanine--tRNA ligase beta subunit	pheT	drlmF	wtB_drlmF	3	47929.3	49672.4	1.03637	0.871814	1	0.942007
tr|U5M2G4|U5M2G4_ECOLI	2-C-methyl-D-erythritol 2,4-cyclodiphosphate synthase	ispF	drlmC	wtB_drlmC	2	6717.42	6768.87	1.00766	0.971297	1	0.988279
tr|U5M2G4|U5M2G4_ECOLI	2-C-methyl-D-erythritol 2,4-cyclodiphosphate synthase	ispF	drlmE	wtB_drlmE	3	6598.46	7533.16	1.14165	0.349033	1	0.588852
tr|U5M2G4|U5M2G4_ECOLI	2-C-methyl-D-erythritol 2,4-cyclodiphosphate synthase	ispF	drlmF	wtB_drlmF	3	6942.05	6044.55	0.870715	0.100013	1	0.287615
tr|U5M2G6|U5M2G6_ECOLI	Translation initiation factor IF-3	infC	drlmC	wtB_drlmC	3	94702.1	101952	1.07655	0.0521909	1	0.57592
tr|U5M2G6|U5M2G6_ECOLI	Translation initiation factor IF-3	infC	drlmE	wtB_drlmE	3	93577	92454.5	0.988004	0.819112	1	0.903865
tr|U5M2G6|U5M2G6_ECOLI	Translation initiation factor IF-3	infC	drlmF	wtB_drlmF	3	94030.8	99822.2	1.06159	0.0997377	1	0.287615
tr|U5M2G8|U5M2G8_ECOLI	#N/A	luxS	drlmC	wtB_drlmC	3	92963.5	101070	1.0872	0.229455	1	0.794415
tr|U5M2G8|U5M2G8_ECOLI	#N/A	luxS	drlmE	wtB_drlmE	3	92497.5	70422.9	0.76135	0.0160025	1	0.101632
tr|U5M2G8|U5M2G8_ECOLI	#N/A	luxS	drlmF	wtB_drlmF	3	102775	71839.4	0.698998	3.4352e-05	0.03181	0.00397625
tr|U5M2H0|U5M2H0_ECOLI	Bifunctional protein HldE	hldE	drlmC	wtB_drlmC	3	22736.5	21860.6	0.961476	0.885728	1	0.97546
tr|U5M2H0|U5M2H0_ECOLI	Bifunctional protein HldE	hldE	drlmE	wtB_drlmE	2	26707.5	21413.5	0.801778	0.371545	1	0.603919
tr|U5M2H0|U5M2H0_ECOLI	Bifunctional protein HldE	hldE	drlmF	wtB_drlmF	3	23859.2	26485.7	1.11008	0.654636	1	0.799806
tr|U5M2H2|U5M2H2_ECOLI	YdiZ	ydiZ	drlmC	wtB_drlmC	1	105362	103343	0.980837	0.837751	1	0.966975
tr|U5M2H2|U5M2H2_ECOLI	YdiZ	ydiZ	drlmE	wtB_drlmE	1	103473	86021.9	0.831349	0.256273	1	0.506734
tr|U5M2H2|U5M2H2_ECOLI	YdiZ	ydiZ	drlmF	wtB_drlmF	1	104707	75537.4	0.721418	0.0377461	1	0.154734
tr|U5M2H3|U5M2H3_ECOLI	Alanine--tRNA ligase	alaS	drlmC	wtB_drlmC	3	45236.5	47075.1	1.04064	0.442121	1	0.885843
tr|U5M2H3|U5M2H3_ECOLI	Alanine--tRNA ligase	alaS	drlmE	wtB_drlmE	3	44901.3	54578	1.21551	0.00042653	0.409043	0.0116869
tr|U5M2H3|U5M2H3_ECOLI	Alanine--tRNA ligase	alaS	drlmF	wtB_drlmF	3	44721.4	47571	1.06372	0.220793	1	0.43501
tr|U5M2I4|U5M2I4_ECOLI	RNA polymerase sigma factor RpoD	rpoD	drlmC	wtB_drlmC	3	78039.9	100184	1.28376	0.039656	1	0.530076
tr|U5M2I4|U5M2I4_ECOLI	RNA polymerase sigma factor RpoD	rpoD	drlmE	wtB_drlmE	3	75555.3	81687.7	1.08116	0.379879	1	0.611248
tr|U5M2I4|U5M2I4_ECOLI	RNA polymerase sigma factor RpoD	rpoD	drlmF	wtB_drlmF	3	40318.9	45729.3	1.13419	0.132608	1	0.332583
tr|U5M2I6|U5M2I6_ECOLI	DNA-binding transcriptional activator	osmE	drlmC	wtB_drlmC	3	88350	77747.2	0.87999	0.287089	1	0.816855
tr|U5M2I6|U5M2I6_ECOLI	DNA-binding transcriptional activator	osmE	drlmE	wtB_drlmE	3	86915.8	69060.3	0.794565	0.229552	1	0.474365
tr|U5M2I6|U5M2I6_ECOLI	DNA-binding transcriptional activator	osmE	drlmF	wtB_drlmF	3	103662	54253.1	0.523367	0.007747	1	0.0634843
tr|U5M2I9|U5M2I9_ECOLI	#N/A	patA	drlmC	wtB_drlmC	1	5089.69	5878.99	1.15508	0.570485	1	0.922751
tr|U5M2I9|U5M2I9_ECOLI	#N/A	patA	drlmE	wtB_drlmE	1	4828.65	7269.22	1.50543	0.0956735	1	0.302808
tr|U5M2J2|U5M2J2_ECOLI	YdgH	ydgH	drlmC	wtB_drlmC	1	20517.9	23221.8	1.13179	0.301108	1	0.816855
tr|U5M2J2|U5M2J2_ECOLI	YdgH	ydgH	drlmE	wtB_drlmE	2	16541.1	18109.3	1.09481	0.396112	1	0.621409
tr|U5M2J2|U5M2J2_ECOLI	YdgH	ydgH	drlmF	wtB_drlmF	1	20141.7	32663.9	1.6217	0.0113782	1	0.0792198
tr|U5M2J5|U5M2J5_ECOLI	7-carboxy-7-deazaguanine synthase	queE	drlmC	wtB_drlmC	1	8510.44	9035.8	1.06173	0.771922	1	0.944676
tr|U5M2J5|U5M2J5_ECOLI	7-carboxy-7-deazaguanine synthase	queE	drlmE	wtB_drlmE	1	8176.12	7674.14	0.938605	0.633803	1	0.799759
tr|U5M2J5|U5M2J5_ECOLI	7-carboxy-7-deazaguanine synthase	queE	drlmF	wtB_drlmF	1	8446.69	10677.1	1.26406	0.140365	1	0.345685
tr|U5M2J8|U5M2J8_ECOLI	Exonuclease III	xthA	drlmC	wtB_drlmC	3	11018.9	12634	1.14658	0.193469	1	0.759469
tr|U5M2J8|U5M2J8_ECOLI	Exonuclease III	xthA	drlmE	wtB_drlmE	3	8398.56	9228.82	1.09886	0.25024	1	0.501281
tr|U5M2J8|U5M2J8_ECOLI	Exonuclease III	xthA	drlmF	wtB_drlmF	3	8290.52	8275.31	0.998165	0.985819	1	0.994062
tr|U5M2L0|U5M2L0_ECOLI	OriC-binding complex H-NS/Cnu binds 26 bp cnb site also forms a complex with StpA	cnu	drlmC	wtB_drlmC	1	7596.35	7297.23	0.960623	0.545124	1	0.922751
tr|U5M2L0|U5M2L0_ECOLI	OriC-binding complex H-NS/Cnu binds 26 bp cnb site also forms a complex with StpA	cnu	drlmF	wtB_drlmF	1	7544.15	8298.56	1.1	0.211451	1	0.42566
tr|U5M2L4|U5M2L4_ECOLI	Selenide, water dikinase	selD	drlmC	wtB_drlmC	3	17860.5	18477.2	1.03453	0.764442	1	0.944676
tr|U5M2L4|U5M2L4_ECOLI	Selenide, water dikinase	selD	drlmE	wtB_drlmE	3	16560.3	23765	1.43506	0.00853363	1	0.0743977
tr|U5M2L4|U5M2L4_ECOLI	Selenide, water dikinase	selD	drlmF	wtB_drlmF	3	18789.1	25160.1	1.33908	0.0461974	1	0.176772
tr|U5M2L6|U5M2L6_ECOLI	5'/3'-nucleotidase SurE	surE	drlmC	wtB_drlmC	1	4531.94	5140.75	1.13434	0.0696785	1	0.629761
tr|U5M2L6|U5M2L6_ECOLI	5'/3'-nucleotidase SurE	surE	drlmE	wtB_drlmE	1	12650	18995.5	1.50162	0.00116889	1	0.0225897
tr|U5M2L6|U5M2L6_ECOLI	5'/3'-nucleotidase SurE	surE	drlmF	wtB_drlmF	1	11736.3	14280.6	1.21679	0.0903462	1	0.270746
tr|U5M2M1|U5M2M1_ECOLI	#N/A	gstA	drlmC	wtB_drlmC	3	20208.1	21706.8	1.07416	0.670547	1	0.937325
tr|U5M2M1|U5M2M1_ECOLI	#N/A	gstA	drlmE	wtB_drlmE	3	18852.7	20700.8	1.09803	0.483157	1	0.692597
tr|U5M2M1|U5M2M1_ECOLI	#N/A	gstA	drlmF	wtB_drlmF	3	20342.1	20179.8	0.992025	0.960906	1	0.989765
tr|U5M2M6|U5M2M6_ECOLI	Anhydro-N-acetylmuramic acid kinase	anmK	drlmF	wtB_drlmF	1	4793.84	6609.83	1.37882	0.174374	1	0.381442
tr|U5M2M8|U5M2M8_ECOLI	Glyceraldehyde-3-phosphate dehydrogenase A	gapA	drlmC	wtB_drlmC	3	111657	120987	1.08356	0.761126	1	0.944676
tr|U5M2M8|U5M2M8_ECOLI	Glyceraldehyde-3-phosphate dehydrogenase A	gapA	drlmE	wtB_drlmE	3	106989	89600.9	0.837474	0.488778	1	0.695915
tr|U5M2M8|U5M2M8_ECOLI	Glyceraldehyde-3-phosphate dehydrogenase A	gapA	drlmF	wtB_drlmF	3	112334	109440	0.974237	0.916501	1	0.97103
tr|U5M2N4|U5M2N4_ECOLI	CsdA-binding activator Fe-S protein	csdE	drlmC	wtB_drlmC	1	12861.6	15138.6	1.17704	0.0442955	1	0.530076
tr|U5M2N4|U5M2N4_ECOLI	CsdA-binding activator Fe-S protein	csdE	drlmE	wtB_drlmE	2	9493.07	10991.4	1.15783	0.104485	1	0.315521
tr|U5M2N4|U5M2N4_ECOLI	CsdA-binding activator Fe-S protein	csdE	drlmF	wtB_drlmF	2	8332.93	9259.74	1.11122	0.0653951	1	0.225115
tr|U5M2N5|U5M2N5_ECOLI	Sulfite reductase [NADPH] flavoprotein alpha-component	cysJ	drlmC	wtB_drlmC	2	8702.8	10076.4	1.15784	0.47471	1	0.887128
tr|U5M2N5|U5M2N5_ECOLI	Sulfite reductase [NADPH] flavoprotein alpha-component	cysJ	drlmE	wtB_drlmE	1	9958.68	12263.4	1.23142	0.318334	1	0.566727
tr|U5M2N5|U5M2N5_ECOLI	Sulfite reductase [NADPH] flavoprotein alpha-component	cysJ	drlmF	wtB_drlmF	1	10384.2	13563.1	1.30613	0.197132	1	0.405655
tr|U5M2P6|U5M2P6_ECOLI	Enolase	eno	drlmC	wtB_drlmC	3	565420	636774	1.1262	0.263146	1	0.816096
tr|U5M2P6|U5M2P6_ECOLI	Enolase	eno	drlmE	wtB_drlmE	3	667556	697941	1.04552	0.679085	1	0.830667
tr|U5M2P6|U5M2P6_ECOLI	Enolase	eno	drlmF	wtB_drlmF	3	680669	701448	1.03053	0.598693	1	0.75633
tr|U5M2P8|U5M2P8_ECOLI	Outer membrane lipoprotein	yraP	drlmC	wtB_drlmC	1	19865.9	20612	1.03756	0.856427	1	0.970083
tr|U5M2P8|U5M2P8_ECOLI	Outer membrane lipoprotein	yraP	drlmE	wtB_drlmE	1	15103.9	13382.6	0.88604	0.505573	1	0.707802
tr|U5M2P8|U5M2P8_ECOLI	Outer membrane lipoprotein	yraP	drlmF	wtB_drlmF	1	16589.6	19003.9	1.14553	0.485001	1	0.661429
tr|U5M2Q1|U5M2Q1_ECOLI	Putative oxidoreductase, NADP(H)-dependent aldo-keto reductase suppresses tyrosine requirement of tyrA14 O6 strain	tas	drlmC	wtB_drlmC	3	10514.3	9804.67	0.932511	0.693273	1	0.944676
tr|U5M2Q1|U5M2Q1_ECOLI	Putative oxidoreductase, NADP(H)-dependent aldo-keto reductase suppresses tyrosine requirement of tyrA14 O6 strain	tas	drlmE	wtB_drlmE	3	10382.2	10584.1	1.01945	0.863386	1	0.930322
tr|U5M2Q1|U5M2Q1_ECOLI	Putative oxidoreductase, NADP(H)-dependent aldo-keto reductase suppresses tyrosine requirement of tyrA14 O6 strain	tas	drlmF	wtB_drlmF	3	10713.4	11964	1.11673	0.353003	1	0.555474
tr|U5M2Q7|U5M2Q7_ECOLI	Putative enzyme	yhbW	drlmC	wtB_drlmC	1	15099.4	10555.8	0.69909	0.20517	1	0.764179
tr|U5M2Q7|U5M2Q7_ECOLI	Putative enzyme	yhbW	drlmE	wtB_drlmE	1	16600.3	11286.5	0.679899	0.167669	1	0.403325
tr|U5M2Q7|U5M2Q7_ECOLI	Putative enzyme	yhbW	drlmF	wtB_drlmF	2	9405.11	7496.79	0.797097	0.391694	1	0.590053
tr|U5M2Q9|U5M2Q9_ECOLI	Polyribonucleotide nucleotidyltransferase	pnp	drlmC	wtB_drlmC	3	39597.3	36993.9	0.934253	0.752913	1	0.944676
tr|U5M2Q9|U5M2Q9_ECOLI	Polyribonucleotide nucleotidyltransferase	pnp	drlmE	wtB_drlmE	3	38531.1	38962.3	1.01119	0.959092	1	0.973301
tr|U5M2Q9|U5M2Q9_ECOLI	Polyribonucleotide nucleotidyltransferase	pnp	drlmF	wtB_drlmF	3	39178.1	30510	0.778751	0.297379	1	0.507133
tr|U5M2R0|U5M2R0_ECOLI	Pyruvate kinase	pykF	drlmC	wtB_drlmC	3	61546.1	83461.2	1.35608	0.223824	1	0.790538
tr|U5M2R0|U5M2R0_ECOLI	Pyruvate kinase	pykF	drlmE	wtB_drlmE	3	58963.9	56524.2	0.958624	0.858122	1	0.926733
tr|U5M2R0|U5M2R0_ECOLI	Pyruvate kinase	pykF	drlmF	wtB_drlmF	3	63431.6	87624.7	1.38141	0.16704	1	0.370046
tr|U5M2R2|U5M2R2_ECOLI	Transcription termination/antitermination L factor	nusA	drlmC	wtB_drlmC	3	87276.4	91068.7	1.04345	0.676767	1	0.937325
tr|U5M2R2|U5M2R2_ECOLI	Transcription termination/antitermination L factor	nusA	drlmE	wtB_drlmE	3	85881	96327.8	1.12164	0.344984	1	0.584523
tr|U5M2R2|U5M2R2_ECOLI	Transcription termination/antitermination L factor	nusA	drlmF	wtB_drlmF	3	86784.8	78416.6	0.903575	0.223312	1	0.435923
tr|U5M2R4|U5M2R4_ECOLI	Fe-S cluster assembly protein	sufA	drlmC	wtB_drlmC	1	22637.8	28334.9	1.25166	0.210166	1	0.768599
tr|U5M2R4|U5M2R4_ECOLI	Fe-S cluster assembly protein	sufA	drlmE	wtB_drlmE	1	22088.5	28029.3	1.26896	0.0581956	1	0.220591
tr|U5M2R4|U5M2R4_ECOLI	Fe-S cluster assembly protein	sufA	drlmF	wtB_drlmF	1	23281.6	23145.2	0.994141	0.944597	1	0.980222
tr|U5M2R6|U5M2R6_ECOLI	Phosphoglucosamine mutase	glmM	drlmC	wtB_drlmC	1	44257.7	42875.3	0.968764	0.88524	1	0.97546
tr|U5M2R6|U5M2R6_ECOLI	Phosphoglucosamine mutase	glmM	drlmE	wtB_drlmE	2	37654.6	42117.4	1.11852	0.544871	1	0.73648
tr|U5M2R6|U5M2R6_ECOLI	Phosphoglucosamine mutase	glmM	drlmF	wtB_drlmF	1	43972	45661.2	1.03842	0.852353	1	0.932562
tr|U5M2S0|U5M2S0_ECOLI	Transcription elongation factor GreA	greA	drlmC	wtB_drlmC	3	42750.1	43829.8	1.02526	0.662565	1	0.937325
tr|U5M2S0|U5M2S0_ECOLI	Transcription elongation factor GreA	greA	drlmE	wtB_drlmE	3	40231	46879.2	1.16525	0.115013	1	0.328456
tr|U5M2S0|U5M2S0_ECOLI	Transcription elongation factor GreA	greA	drlmF	wtB_drlmF	3	42279.8	40811.8	0.965279	0.316371	1	0.52128
tr|U5M2S4|U5M2S4_ECOLI	Putative lipoprotein	ygdI	drlmC	wtB_drlmC	2	46798	55427.5	1.1844	0.530012	1	0.910557
tr|U5M2S4|U5M2S4_ECOLI	Putative lipoprotein	ygdI	drlmE	wtB_drlmE	2	47039.4	38147.3	0.810965	0.511259	1	0.713679
tr|U5M2S4|U5M2S4_ECOLI	Putative lipoprotein	ygdI	drlmF	wtB_drlmF	2	46360.6	28339.2	0.611278	0.144726	1	0.349912
tr|U5M2S5|U5M2S5_ECOLI	Octaprenyl diphosphate synthase	ispB	drlmC	wtB_drlmC	1	18133.6	12888.6	0.710756	0.0628967	1	0.609071
tr|U5M2S5|U5M2S5_ECOLI	Octaprenyl diphosphate synthase	ispB	drlmE	wtB_drlmE	1	17120.3	15983.3	0.93359	0.678386	1	0.830667
tr|U5M2S5|U5M2S5_ECOLI	Octaprenyl diphosphate synthase	ispB	drlmF	wtB_drlmF	1	18529.5	21075.9	1.13742	0.405336	1	0.600829
tr|U5M2S6|U5M2S6_ECOLI	ABC transporter maintaining OM lipid asymmetry, periplasmic bindingprotein	mlaC	drlmC	wtB_drlmC	3	52085.8	60443.5	1.16046	0.0755282	1	0.636074
tr|U5M2S6|U5M2S6_ECOLI	ABC transporter maintaining OM lipid asymmetry, periplasmic bindingprotein	mlaC	drlmE	wtB_drlmE	3	52034.1	58509.5	1.12445	0.280963	1	0.530401
tr|U5M2S6|U5M2S6_ECOLI	ABC transporter maintaining OM lipid asymmetry, periplasmic bindingprotein	mlaC	drlmF	wtB_drlmF	3	72379.1	74860.9	1.03429	0.656731	1	0.800174
tr|U5M2T3|U5M2T3_ECOLI	Arabinose 5-phosphate isomerase	kdsD	drlmC	wtB_drlmC	1	6904.52	6703.73	0.970919	0.920912	1	0.9805
tr|U5M2T3|U5M2T3_ECOLI	Arabinose 5-phosphate isomerase	kdsD	drlmE	wtB_drlmE	1	5046.25	4336.34	0.859319	0.584694	1	0.76185
tr|U5M2T3|U5M2T3_ECOLI	Arabinose 5-phosphate isomerase	kdsD	drlmF	wtB_drlmF	1	6885.59	7504.96	1.08995	0.745369	1	0.863845
tr|U5M2T5|U5M2T5_ECOLI	RNA polymerase sigma-54 factor	rpoN	drlmF	wtB_drlmF	1	11320.9	11818.6	1.04397	0.762121	1	0.871319
tr|U5M2T7|U5M2T7_ECOLI	Thymidylate synthase	thyA	drlmC	wtB_drlmC	1	18309	17210.7	0.940014	0.753656	1	0.944676
tr|U5M2T7|U5M2T7_ECOLI	Thymidylate synthase	thyA	drlmE	wtB_drlmE	1	14469.6	14254.9	0.985162	0.91554	1	0.957473
tr|U5M2T7|U5M2T7_ECOLI	Thymidylate synthase	thyA	drlmF	wtB_drlmF	1	15027.8	19106.2	1.27139	0.144159	1	0.349453
tr|U5M2T8|U5M2T8_ECOLI	Putative reactive intermediate deaminase	yoaB	drlmC	wtB_drlmC	1	28183.7	28381.2	1.00701	0.974125	1	0.988711
tr|U5M2T8|U5M2T8_ECOLI	Putative reactive intermediate deaminase	yoaB	drlmE	wtB_drlmE	1	23935.4	25855.5	1.08022	0.630551	1	0.796704
tr|U5M2T8|U5M2T8_ECOLI	Putative reactive intermediate deaminase	yoaB	drlmF	wtB_drlmF	1	30818.8	35629.2	1.15609	0.449131	1	0.627293
tr|U5M2U1|U5M2U1_ECOLI	Phenylalanine--tRNA ligase alpha subunit	pheS	drlmC	wtB_drlmC	3	38906.5	47334.2	1.21661	0.277163	1	0.816855
tr|U5M2U1|U5M2U1_ECOLI	Phenylalanine--tRNA ligase alpha subunit	pheS	drlmE	wtB_drlmE	3	48895.4	47725.5	0.976073	0.868988	1	0.933214
tr|U5M2U1|U5M2U1_ECOLI	Phenylalanine--tRNA ligase alpha subunit	pheS	drlmF	wtB_drlmF	3	52130.8	64300.4	1.23344	0.2408	1	0.453213
tr|U5M2U2|U5M2U2_ECOLI	L-serine deaminase I	sdaA	drlmC	wtB_drlmC	1	11460.8	15806.4	1.37917	0.186273	1	0.759469
tr|U5M2U2|U5M2U2_ECOLI	L-serine deaminase I	sdaA	drlmE	wtB_drlmE	1	10342.7	12414.3	1.20029	0.409482	1	0.627306
tr|U5M2U2|U5M2U2_ECOLI	L-serine deaminase I	sdaA	drlmF	wtB_drlmF	1	10783.5	12609.7	1.16935	0.488852	1	0.664725
tr|U5M2U3|U5M2U3_ECOLI	Mannose-specific enzyme IID component of PTS	manZ	drlmC	wtB_drlmC	1	33072.9	26466.9	0.800259	0.258111	1	0.809428
tr|U5M2U3|U5M2U3_ECOLI	Mannose-specific enzyme IID component of PTS	manZ	drlmE	wtB_drlmE	2	24814.8	24529.3	0.988492	0.950827	1	0.971078
tr|U5M2U3|U5M2U3_ECOLI	Mannose-specific enzyme IID component of PTS	manZ	drlmF	wtB_drlmF	2	22388.9	25011.8	1.11715	0.436866	1	0.623325
tr|U5M2U6|U5M2U6_ECOLI	Threonine--tRNA ligase	thrS	drlmC	wtB_drlmC	3	45764.9	52787.2	1.15344	0.334438	1	0.829236
tr|U5M2U6|U5M2U6_ECOLI	Threonine--tRNA ligase	thrS	drlmE	wtB_drlmE	3	24645.8	43647.3	1.77099	0.00123574	1	0.0227899
tr|U5M2U6|U5M2U6_ECOLI	Threonine--tRNA ligase	thrS	drlmF	wtB_drlmF	3	28876.8	32619.7	1.12961	0.357822	1	0.559701
tr|U5M2V1|U5M2V1_ECOLI	Putative phosphotransferase/kinase	yniA	drlmC	wtB_drlmC	3	14855.3	18542.1	1.24818	0.218139	1	0.784
tr|U5M2V1|U5M2V1_ECOLI	Putative phosphotransferase/kinase	yniA	drlmE	wtB_drlmE	3	22661.7	26605.4	1.17402	0.359862	1	0.597072
tr|U5M2V1|U5M2V1_ECOLI	Putative phosphotransferase/kinase	yniA	drlmF	wtB_drlmF	3	25731.6	30598.6	1.18915	0.428576	1	0.615335
tr|U5M2V3|U5M2V3_ECOLI	Putative N-acetylmannosamine-6-phosphate 2-epimerase	nanE	drlmC	wtB_drlmC	1	9594.67	8471.39	0.882926	0.629187	1	0.937325
tr|U5M2V3|U5M2V3_ECOLI	Putative N-acetylmannosamine-6-phosphate 2-epimerase	nanE	drlmE	wtB_drlmE	1	9109.92	8465.65	0.929279	0.737489	1	0.862503
tr|U5M2V3|U5M2V3_ECOLI	Putative N-acetylmannosamine-6-phosphate 2-epimerase	nanE	drlmF	wtB_drlmF	1	9524.51	10267.5	1.07801	0.736117	1	0.856337
tr|U5M2W1|U5M2W1_ECOLI	YhcB	yhcB	drlmC	wtB_drlmC	3	46134.2	51706	1.12077	0.127949	1	0.717788
tr|U5M2W1|U5M2W1_ECOLI	YhcB	yhcB	drlmE	wtB_drlmE	3	46349	47432.2	1.02337	0.565711	1	0.748299
tr|U5M2W1|U5M2W1_ECOLI	YhcB	yhcB	drlmF	wtB_drlmF	3	46088.4	57018.1	1.23715	0.0152544	1	0.0917208
tr|U5M2W4|U5M2W4_ECOLI	NH(3)-dependent NAD(+) synthetase	nadE	drlmC	wtB_drlmC	3	57430	64081.2	1.11581	0.0604429	1	0.603053
tr|U5M2W4|U5M2W4_ECOLI	NH(3)-dependent NAD(+) synthetase	nadE	drlmE	wtB_drlmE	3	56847.3	54014.4	0.950167	0.40186	1	0.622591
tr|U5M2W4|U5M2W4_ECOLI	NH(3)-dependent NAD(+) synthetase	nadE	drlmF	wtB_drlmF	3	57010.6	61615.9	1.08078	0.0878434	1	0.265605
tr|U5M2W7|U5M2W7_ECOLI	N-succinylarginine dihydrolase	astB	drlmC	wtB_drlmC	1	2945.7	3307.62	1.12286	0.77346	1	0.944676
tr|U5M2W9|U5M2W9_ECOLI	Putative DNA-binding transcriptional regulator	yebK	drlmE	wtB_drlmE	1	2379.63	4680.22	1.96679	5.9792e-05	0.0573406	0.00450886
tr|U5M2Y7|U5M2Y7_ECOLI	Putative oxidoreductase	ydjA	drlmC	wtB_drlmC	3	16133.6	17501.3	1.08477	0.731054	1	0.944676
tr|U5M2Y7|U5M2Y7_ECOLI	Putative oxidoreductase	ydjA	drlmE	wtB_drlmE	2	14186	15762.4	1.11113	0.625133	1	0.796152
tr|U5M2Y7|U5M2Y7_ECOLI	Putative oxidoreductase	ydjA	drlmF	wtB_drlmF	3	16108.1	19335.1	1.20033	0.399314	1	0.597146
tr|U5M2Y9|U5M2Y9_ECOLI	UPF0149 protein YgfB	ygfB	drlmC	wtB_drlmC	2	33026.9	31117.3	0.942182	0.425301	1	0.885843
tr|U5M2Y9|U5M2Y9_ECOLI	UPF0149 protein YgfB	ygfB	drlmE	wtB_drlmE	2	26795.7	23894.3	0.891721	0.414833	1	0.630903
tr|U5M2Y9|U5M2Y9_ECOLI	UPF0149 protein YgfB	ygfB	drlmF	wtB_drlmF	2	32212.4	30807.6	0.95639	0.518707	1	0.691691
tr|U5M2Z4|U5M2Z4_ECOLI	Ribose-5-phosphate isomerase A	rpiA	drlmC	wtB_drlmC	3	55996.1	54835.7	0.979277	0.806841	1	0.95702
tr|U5M2Z4|U5M2Z4_ECOLI	Ribose-5-phosphate isomerase A	rpiA	drlmE	wtB_drlmE	3	53628.5	55844.6	1.04132	0.698164	1	0.843109
tr|U5M2Z4|U5M2Z4_ECOLI	Ribose-5-phosphate isomerase A	rpiA	drlmF	wtB_drlmF	3	54254.3	50146.6	0.924288	0.218769	1	0.432864
tr|U5M300|U5M300_ECOLI	Ribosomal RNA small subunit methyltransferase B	rsmB	drlmC	wtB_drlmC	3	16195.2	18061.5	1.11524	0.127179	1	0.717788
tr|U5M300|U5M300_ECOLI	Ribosomal RNA small subunit methyltransferase B	rsmB	drlmE	wtB_drlmE	3	13070.6	15138.3	1.15819	0.112961	1	0.328271
tr|U5M300|U5M300_ECOLI	Ribosomal RNA small subunit methyltransferase B	rsmB	drlmF	wtB_drlmF	3	17478.7	18420.4	1.05388	0.440793	1	0.626433
tr|U5M301|U5M301_ECOLI	YeaD	yeaD	drlmC	wtB_drlmC	1	19421.2	21190.9	1.09112	0.299901	1	0.816855
tr|U5M301|U5M301_ECOLI	YeaD	yeaD	drlmE	wtB_drlmE	1	18855.8	15720.6	0.83373	0.0622338	1	0.230433
tr|U5M303|U5M303_ECOLI	Fructose-bisphosphate aldolase, class II	fbaA	drlmC	wtB_drlmC	3	115158	125777	1.09222	0.32652	1	0.829236
tr|U5M303|U5M303_ECOLI	Fructose-bisphosphate aldolase, class II	fbaA	drlmE	wtB_drlmE	3	113386	106610	0.940245	0.226933	1	0.472079
tr|U5M303|U5M303_ECOLI	Fructose-bisphosphate aldolase, class II	fbaA	drlmF	wtB_drlmF	3	118107	128970	1.09198	0.443808	1	0.626433
tr|U5M308|U5M308_ECOLI	Phe-Phe periplasmic metalloprotease, OM lipoprotein low salt-inducible heat shock protein that binds Era	loiP	drlmC	wtB_drlmC	3	8049.85	8546.69	1.06172	0.467289	1	0.885843
tr|U5M308|U5M308_ECOLI	Phe-Phe periplasmic metalloprotease, OM lipoprotein low salt-inducible heat shock protein that binds Era	loiP	drlmE	wtB_drlmE	3	8499.44	8719.98	1.02595	0.672563	1	0.826529
tr|U5M308|U5M308_ECOLI	Phe-Phe periplasmic metalloprotease, OM lipoprotein low salt-inducible heat shock protein that binds Era	loiP	drlmF	wtB_drlmF	2	9710.53	6937.2	0.7144	0.00137926	1	0.0254156
tr|U5M310|U5M310_ECOLI	30S ribosomal protein S13	rpsM	drlmC	wtB_drlmC	3	118137	118467	1.00279	0.987883	1	0.994926
tr|U5M310|U5M310_ECOLI	30S ribosomal protein S13	rpsM	drlmE	wtB_drlmE	3	107953	90319.4	0.836654	0.326686	1	0.569589
tr|U5M310|U5M310_ECOLI	30S ribosomal protein S13	rpsM	drlmF	wtB_drlmF	3	119761	142641	1.19105	0.345632	1	0.549924
tr|U5M312|U5M312_ECOLI	Putative transporter subunit: ATP-binding component of ABC superfamily	yecC	drlmC	wtB_drlmC	1	13670.6	12860.4	0.940729	0.416862	1	0.885843
tr|U5M312|U5M312_ECOLI	Putative transporter subunit: ATP-binding component of ABC superfamily	yecC	drlmE	wtB_drlmE	1	13356.1	15514.4	1.16159	0.137487	1	0.364227
tr|U5M313|U5M313_ECOLI	S-adenosylmethionine synthase	metK	drlmC	wtB_drlmC	2	12206.1	14852.5	1.2168	0.299781	1	0.816855
tr|U5M313|U5M313_ECOLI	S-adenosylmethionine synthase	metK	drlmE	wtB_drlmE	3	9342.91	27275.1	2.91934	2.09156e-05	0.020058	0.00286543
tr|U5M313|U5M313_ECOLI	S-adenosylmethionine synthase	metK	drlmF	wtB_drlmF	3	10696	24811.3	2.31968	0.00148736	1	0.0254156
tr|U5M315|U5M315_ECOLI	30S ribosomal protein S5	rpsE	drlmC	wtB_drlmC	3	140257	196180	1.39872	0.0808538	1	0.641581
tr|U5M315|U5M315_ECOLI	30S ribosomal protein S5	rpsE	drlmE	wtB_drlmE	3	147095	159688	1.08561	0.51668	1	0.71811
tr|U5M315|U5M315_ECOLI	30S ribosomal protein S5	rpsE	drlmF	wtB_drlmF	3	148972	165980	1.11417	0.454231	1	0.633461
tr|U5M319|U5M319_ECOLI	50S ribosomal protein L5	rplE	drlmC	wtB_drlmC	3	165778	179291	1.08151	0.0859955	1	0.641581
tr|U5M319|U5M319_ECOLI	50S ribosomal protein L5	rplE	drlmE	wtB_drlmE	3	161017	159795	0.992415	0.820924	1	0.903865
tr|U5M319|U5M319_ECOLI	50S ribosomal protein L5	rplE	drlmF	wtB_drlmF	3	162636	186519	1.14685	0.0110709	1	0.0787127
tr|U5M321|U5M321_ECOLI	Cytoplasmic alpha-amylase	amyA	drlmC	wtB_drlmC	3	21343.3	25445.3	1.19219	0.043961	1	0.530076
tr|U5M321|U5M321_ECOLI	Cytoplasmic alpha-amylase	amyA	drlmE	wtB_drlmE	3	21354.7	24975	1.16953	0.0717846	1	0.249425
tr|U5M321|U5M321_ECOLI	Cytoplasmic alpha-amylase	amyA	drlmF	wtB_drlmF	3	25361.2	26344.5	1.03877	0.476163	1	0.655718
tr|U5M323|U5M323_ECOLI	Periplasmic L-asparaginase II	ansB	drlmC	wtB_drlmC	3	46900.6	52066.1	1.11014	0.450071	1	0.885843
tr|U5M323|U5M323_ECOLI	Periplasmic L-asparaginase II	ansB	drlmE	wtB_drlmE	3	64053.1	32261.2	0.503663	0.000864101	0.828673	0.0188177
tr|U5M325|U5M325_ECOLI	50S ribosomal protein L16	rplP	drlmC	wtB_drlmC	3	163907	181605	1.10797	0.459662	1	0.885843
tr|U5M325|U5M325_ECOLI	50S ribosomal protein L16	rplP	drlmE	wtB_drlmE	3	155012	158363	1.02162	0.851419	1	0.922611
tr|U5M325|U5M325_ECOLI	50S ribosomal protein L16	rplP	drlmF	wtB_drlmF	3	154382	190617	1.23471	0.15157	1	0.356227
tr|U5M327|U5M327_ECOLI	Probable Fe(2+)-trafficking protein	yggX	drlmC	wtB_drlmC	3	41580.9	45510.1	1.0945	0.146965	1	0.743535
tr|U5M327|U5M327_ECOLI	Probable Fe(2+)-trafficking protein	yggX	drlmE	wtB_drlmE	3	39321.5	42571.7	1.08266	0.413766	1	0.630903
tr|U5M327|U5M327_ECOLI	Probable Fe(2+)-trafficking protein	yggX	drlmF	wtB_drlmF	3	41235.4	56692.2	1.37484	0.000665583	0.61633	0.0158033
tr|U5M335|U5M335_ECOLI	Malate synthase G	glcB	drlmC	wtB_drlmC	3	31869.2	28435.4	0.892252	0.641831	1	0.937325
tr|U5M335|U5M335_ECOLI	Malate synthase G	glcB	drlmE	wtB_drlmE	3	25116.7	20980.9	0.835338	0.404533	1	0.622709
tr|U5M335|U5M335_ECOLI	Malate synthase G	glcB	drlmF	wtB_drlmF	3	29717.8	13964.5	0.469905	0.0641705	1	0.221723
tr|U5M358|U5M358_ECOLI	Aldehyde reductase, NADPH-dependent	yqhD	drlmC	wtB_drlmC	3	24583.8	24088.6	0.979857	0.782827	1	0.94758
tr|U5M358|U5M358_ECOLI	Aldehyde reductase, NADPH-dependent	yqhD	drlmE	wtB_drlmE	3	19602.6	18177	0.927274	0.15168	1	0.383802
tr|U5M358|U5M358_ECOLI	Aldehyde reductase, NADPH-dependent	yqhD	drlmF	wtB_drlmF	3	17808.9	22119.3	1.24203	0.0120382	1	0.081613
tr|U5M362|U5M362_ECOLI	Fused predicted transporter subunits of ABC superfamily: ATP-bindingcomponents	yheS	drlmC	wtB_drlmC	1	2754.05	3350.19	1.21646	0.266672	1	0.816855
tr|U5M367|U5M367_ECOLI	CP4-44 prophage antigen 43 (Ag43) phase-variable biofilm formation autotransporter	flu	drlmE	wtB_drlmE	3	48455.2	39104.6	0.807025	0.645542	1	0.807138
tr|U5M367|U5M367_ECOLI	CP4-44 prophage antigen 43 (Ag43) phase-variable biofilm formation autotransporter	flu	drlmF	wtB_drlmF	3	54519.6	17826.8	0.32698	0.174656	1	0.381442
tr|U5M368|U5M368_ECOLI	Acyl-CoA synthetase (Long-chain-fatty-acid--CoA ligase)	fadD	drlmC	wtB_drlmC	1	17203.9	19739	1.14736	0.578994	1	0.923472
tr|U5M368|U5M368_ECOLI	Acyl-CoA synthetase (Long-chain-fatty-acid--CoA ligase)	fadD	drlmE	wtB_drlmE	2	19824.3	23083.7	1.16442	0.582222	1	0.760697
tr|U5M370|U5M370_ECOLI	DNA-binding transcriptional dual regulator	crp	drlmC	wtB_drlmC	3	76519.4	88033.8	1.15048	0.288257	1	0.816855
tr|U5M370|U5M370_ECOLI	DNA-binding transcriptional dual regulator	crp	drlmE	wtB_drlmE	3	70932.4	100501	1.41686	0.00839551	1	0.0738651
tr|U5M370|U5M370_ECOLI	DNA-binding transcriptional dual regulator	crp	drlmF	wtB_drlmF	3	82846.4	101108	1.22043	0.175546	1	0.382483
tr|U5M388|U5M388_ECOLI	ATP phosphoribosyltransferase	hisG	drlmC	wtB_drlmC	2	22197.4	25142.1	1.13266	0.100147	1	0.669292
tr|U5M388|U5M388_ECOLI	ATP phosphoribosyltransferase	hisG	drlmE	wtB_drlmE	2	20299.3	19754.5	0.973163	0.398113	1	0.621409
tr|U5M388|U5M388_ECOLI	ATP phosphoribosyltransferase	hisG	drlmF	wtB_drlmF	2	22021.6	25802.2	1.17167	0.0517822	1	0.19395
tr|U5M396|U5M396_ECOLI	Glutamate-ammonia-ligase adenylyltransferase	glnE	drlmE	wtB_drlmE	1	6320.77	7748.58	1.22589	0.304778	1	0.551475
tr|U5M396|U5M396_ECOLI	Glutamate-ammonia-ligase adenylyltransferase	glnE	drlmF	wtB_drlmF	1	8753.01	13068.9	1.49307	0.116769	1	0.311901
tr|U5M397|U5M397_ECOLI	6-phosphogluconate dehydrogenase, decarboxylating	gnd	drlmC	wtB_drlmC	3	88216.9	93201.8	1.05651	0.659466	1	0.937325
tr|U5M397|U5M397_ECOLI	6-phosphogluconate dehydrogenase, decarboxylating	gnd	drlmE	wtB_drlmE	3	77156.3	100710	1.30528	0.0267533	1	0.143332
tr|U5M397|U5M397_ECOLI	6-phosphogluconate dehydrogenase, decarboxylating	gnd	drlmF	wtB_drlmF	3	79123.5	89338.1	1.1291	0.0977564	1	0.287373
tr|U5M3A4|U5M3A4_ECOLI	Shikimate kinase 1	aroK	drlmC	wtB_drlmC	1	16744.3	20914.6	1.24906	0.0930632	1	0.662179
tr|U5M3A4|U5M3A4_ECOLI	Shikimate kinase 1	aroK	drlmE	wtB_drlmE	1	16116.3	20975.5	1.30151	0.0140769	1	0.0983834
tr|U5M3A4|U5M3A4_ECOLI	Shikimate kinase 1	aroK	drlmF	wtB_drlmF	1	13742.7	14200.7	1.03333	0.700807	1	0.837351
tr|U5M3A5|U5M3A5_ECOLI	YebY	yebY	drlmE	wtB_drlmE	1	12656.9	11788.8	0.931411	0.349381	1	0.588852
tr|U5M3A5|U5M3A5_ECOLI	YebY	yebY	drlmF	wtB_drlmF	1	12266.6	12791	1.04275	0.633943	1	0.782026
tr|U5M3B1|U5M3B1_ECOLI	G/U mismatch-specific DNA glycosylase	mug	drlmC	wtB_drlmC	2	19697	20755.3	1.05372	0.763018	1	0.944676
tr|U5M3B1|U5M3B1_ECOLI	G/U mismatch-specific DNA glycosylase	mug	drlmE	wtB_drlmE	2	15748.5	17737.9	1.12632	0.446364	1	0.658559
tr|U5M3B1|U5M3B1_ECOLI	G/U mismatch-specific DNA glycosylase	mug	drlmF	wtB_drlmF	2	16374.6	16760.3	1.02356	0.893904	1	0.956942
tr|U5M3B9|U5M3B9_ECOLI	Pyruvate kinase	pykA	drlmC	wtB_drlmC	3	70235.8	66276.3	0.943626	0.832105	1	0.965363
tr|U5M3B9|U5M3B9_ECOLI	Pyruvate kinase	pykA	drlmE	wtB_drlmE	3	74090.3	66090.6	0.892027	0.639569	1	0.802928
tr|U5M3B9|U5M3B9_ECOLI	Pyruvate kinase	pykA	drlmF	wtB_drlmF	3	79085.9	56933.9	0.719899	0.303774	1	0.5099
tr|U5M3C2|U5M3C2_ECOLI	DNA-binding response regulator in two-component regulatory system with EnvZ	ompR	drlmC	wtB_drlmC	3	44701	55735.1	1.24684	0.184466	1	0.759469
tr|U5M3C2|U5M3C2_ECOLI	DNA-binding response regulator in two-component regulatory system with EnvZ	ompR	drlmE	wtB_drlmE	3	40176.9	60082.7	1.49545	0.015124	1	0.100027
tr|U5M3C2|U5M3C2_ECOLI	DNA-binding response regulator in two-component regulatory system with EnvZ	ompR	drlmF	wtB_drlmF	3	40811.9	33478.8	0.82032	0.298664	1	0.507455
tr|U5M3D9|U5M3D9_ECOLI	YqiC	yqiC	drlmC	wtB_drlmC	1	13207.3	10501.2	0.795107	0.584449	1	0.925881
tr|U5M3D9|U5M3D9_ECOLI	YqiC	yqiC	drlmE	wtB_drlmE	1	13364.8	9014.64	0.674507	0.457831	1	0.667296
tr|U5M3D9|U5M3D9_ECOLI	YqiC	yqiC	drlmF	wtB_drlmF	1	13148.5	8815.21	0.670433	0.39264	1	0.590053
tr|U5M3F2|U5M3F2_ECOLI	Multifunctional CCA protein	cca	drlmC	wtB_drlmC	1	8952.71	9750.48	1.08911	0.685229	1	0.942438
tr|U5M3F2|U5M3F2_ECOLI	Multifunctional CCA protein	cca	drlmE	wtB_drlmE	1	8033.34	11481	1.42917	0.0716792	1	0.249425
tr|U5M3F2|U5M3F2_ECOLI	Multifunctional CCA protein	cca	drlmF	wtB_drlmF	1	8867.84	10515.9	1.18585	0.368156	1	0.567218
tr|U5M3F5|U5M3F5_ECOLI	Fructose-bisphosphate aldolase class I	fbaB	drlmC	wtB_drlmC	3	100651	107517	1.06821	0.802023	1	0.955969
tr|U5M3F5|U5M3F5_ECOLI	Fructose-bisphosphate aldolase class I	fbaB	drlmE	wtB_drlmE	3	85251.1	92438.7	1.08431	0.705446	1	0.84332
tr|U5M3F5|U5M3F5_ECOLI	Fructose-bisphosphate aldolase class I	fbaB	drlmF	wtB_drlmF	3	98107	97548.5	0.994308	0.980603	1	0.994062
tr|U5M3F7|U5M3F7_ECOLI	L-arabinose transporter subunit	araF	drlmC	wtB_drlmC	1	25671.4	32635.4	1.27127	0.328839	1	0.829236
tr|U5M3F7|U5M3F7_ECOLI	L-arabinose transporter subunit	araF	drlmE	wtB_drlmE	2	23260.8	34599.1	1.48744	0.0531227	1	0.209599
tr|U5M3F7|U5M3F7_ECOLI	L-arabinose transporter subunit	araF	drlmF	wtB_drlmF	1	22132.2	21700.5	0.980497	0.879429	1	0.944723
tr|U5M3G1|U5M3G1_ECOLI	Ferritin iron storage protein (Cytoplasmic)	ftnA	drlmC	wtB_drlmC	3	149570	155440	1.03925	0.739105	1	0.944676
tr|U5M3G1|U5M3G1_ECOLI	Ferritin iron storage protein (Cytoplasmic)	ftnA	drlmE	wtB_drlmE	3	146902	149808	1.01978	0.918884	1	0.958879
tr|U5M3G1|U5M3G1_ECOLI	Ferritin iron storage protein (Cytoplasmic)	ftnA	drlmF	wtB_drlmF	3	138395	67026.5	0.484313	0.00164963	1	0.0254156
tr|U5M3G2|U5M3G2_ECOLI	Periplasmic modulator of Ni and Co efflux	rcnB	drlmC	wtB_drlmC	1	16868.7	15584.2	0.923854	0.467629	1	0.885843
tr|U5M3G2|U5M3G2_ECOLI	Periplasmic modulator of Ni and Co efflux	rcnB	drlmE	wtB_drlmE	2	12759.4	10650.5	0.834713	0.197203	1	0.437772
tr|U5M3G2|U5M3G2_ECOLI	Periplasmic modulator of Ni and Co efflux	rcnB	drlmF	wtB_drlmF	1	15164.6	13796.7	0.9098	0.185901	1	0.397562
tr|U5M3H2|U5M3H2_ECOLI	Ribosomal RNA small subunit methyltransferase I	rsmI	drlmC	wtB_drlmC	1	6351.92	6808.55	1.07189	0.594519	1	0.926707
tr|U5M3H2|U5M3H2_ECOLI	Ribosomal RNA small subunit methyltransferase I	rsmI	drlmE	wtB_drlmE	1	5434.09	6702.91	1.23349	0.0288563	1	0.149585
tr|U5M3H2|U5M3H2_ECOLI	Ribosomal RNA small subunit methyltransferase I	rsmI	drlmF	wtB_drlmF	1	6395.79	6984.43	1.09204	0.393134	1	0.590053
tr|U5M3I0|U5M3I0_ECOLI	Putative transporter subunit: periplasmic-binding component of ABC superfamily	osmF	drlmC	wtB_drlmC	3	35131.5	39013.2	1.11049	0.419852	1	0.885843
tr|U5M3I0|U5M3I0_ECOLI	Putative transporter subunit: periplasmic-binding component of ABC superfamily	osmF	drlmE	wtB_drlmE	3	31438.7	38127.9	1.21277	0.28822	1	0.53341
tr|U5M3I0|U5M3I0_ECOLI	Putative transporter subunit: periplasmic-binding component of ABC superfamily	osmF	drlmF	wtB_drlmF	3	32755.4	27842.3	0.850006	0.300868	1	0.508207
tr|U5M3I1|U5M3I1_ECOLI	Lipoprotein	yedD	drlmC	wtB_drlmC	3	27939.9	33477.2	1.19819	0.138557	1	0.734587
tr|U5M3I1|U5M3I1_ECOLI	Lipoprotein	yedD	drlmE	wtB_drlmE	3	25844.3	32316.8	1.25044	0.0333999	1	0.162488
tr|U5M3I1|U5M3I1_ECOLI	Lipoprotein	yedD	drlmF	wtB_drlmF	3	25557.8	25511	0.998168	0.982944	1	0.994062
tr|U5M3I2|U5M3I2_ECOLI	Putative acyltransferase with acyl-CoA N-acyltransferase domain	yhbS	drlmC	wtB_drlmC	1	75374.4	77586.2	1.02934	0.727322	1	0.944676
tr|U5M3I2|U5M3I2_ECOLI	Putative acyltransferase with acyl-CoA N-acyltransferase domain	yhbS	drlmE	wtB_drlmE	2	60816.9	62459.3	1.02701	0.722496	1	0.851673
tr|U5M3I2|U5M3I2_ECOLI	Putative acyltransferase with acyl-CoA N-acyltransferase domain	yhbS	drlmF	wtB_drlmF	2	63966.1	59918.7	0.936725	0.319985	1	0.524435
tr|U5M3I3|U5M3I3_ECOLI	Membrane-anchored ribosome-binding protein	yqjD	drlmC	wtB_drlmC	2	604759	621853	1.02826	0.558807	1	0.922751
tr|U5M3I3|U5M3I3_ECOLI	Membrane-anchored ribosome-binding protein	yqjD	drlmE	wtB_drlmE	2	589191	546306	0.927214	0.323424	1	0.566727
tr|U5M3I3|U5M3I3_ECOLI	Membrane-anchored ribosome-binding protein	yqjD	drlmF	wtB_drlmF	2	611967	509637	0.832786	0.00241203	1	0.0293887
tr|U5M3J4|U5M3J4_ECOLI	DNA-binding transcriptional repressor	gntR	drlmC	wtB_drlmC	1	10420.7	10413.3	0.999297	0.996704	1	0.997479
tr|U5M3J4|U5M3J4_ECOLI	DNA-binding transcriptional repressor	gntR	drlmE	wtB_drlmE	2	7076.69	6480.19	0.915709	0.571142	1	0.751338
tr|U5M3J4|U5M3J4_ECOLI	DNA-binding transcriptional repressor	gntR	drlmF	wtB_drlmF	1	1233.21	1600.3	1.29766	0.338869	1	0.542508
tr|U5M3J7|U5M3J7_ECOLI	Ribosome maturation factor RimP	rimP	drlmC	wtB_drlmC	1	19150.3	18835	0.983535	0.949383	1	0.984499
tr|U5M3J7|U5M3J7_ECOLI	Ribosome maturation factor RimP	rimP	drlmE	wtB_drlmE	1	16033	14252.6	0.88895	0.595775	1	0.771672
tr|U5M3J7|U5M3J7_ECOLI	Ribosome maturation factor RimP	rimP	drlmF	wtB_drlmF	1	19089.5	17420.4	0.912564	0.716596	1	0.84531
tr|U5M3K4|U5M3K4_ECOLI	Conserved protein, DUF2756 family	yhhA	drlmC	wtB_drlmC	2	13790.8	8557.73	0.620538	0.601403	1	0.92953
tr|U5M3K4|U5M3K4_ECOLI	Conserved protein, DUF2756 family	yhhA	drlmE	wtB_drlmE	2	13867.8	7454.2	0.537517	0.546025	1	0.73648
tr|U5M3K4|U5M3K4_ECOLI	Conserved protein, DUF2756 family	yhhA	drlmF	wtB_drlmF	2	13133.8	5382.48	0.409819	0.424591	1	0.613887
tr|U5M3K5|U5M3K5_ECOLI	GTPase Obg	obgE	drlmC	wtB_drlmC	3	44406.3	50218.7	1.13089	0.279194	1	0.816855
tr|U5M3K5|U5M3K5_ECOLI	GTPase Obg	obgE	drlmE	wtB_drlmE	3	41455.9	55249	1.33272	0.0077603	1	0.0703578
tr|U5M3K5|U5M3K5_ECOLI	GTPase Obg	obgE	drlmF	wtB_drlmF	3	42616.1	59658.9	1.39991	0.00274531	1	0.031777
tr|U5M3K8|U5M3K8_ECOLI	Glycerol-3-phosphate transporter subunit	ugpB	drlmC	wtB_drlmC	3	26775	31845.9	1.18939	0.082517	1	0.641581
tr|U5M3K8|U5M3K8_ECOLI	Glycerol-3-phosphate transporter subunit	ugpB	drlmE	wtB_drlmE	3	34644.5	43437.2	1.2538	0.0272908	1	0.144353
tr|U5M3K8|U5M3K8_ECOLI	Glycerol-3-phosphate transporter subunit	ugpB	drlmF	wtB_drlmF	1	42680.5	9630.79	0.225649	0.0018326	1	0.0254156
tr|U5M3L5|U5M3L5_ECOLI	Signal recognition particle receptor FtsY	ftsY	drlmC	wtB_drlmC	3	19736.6	22692	1.14974	0.417466	1	0.885843
tr|U5M3L5|U5M3L5_ECOLI	Signal recognition particle receptor FtsY	ftsY	drlmE	wtB_drlmE	3	19697.3	20957.6	1.06398	0.768642	1	0.878578
tr|U5M3L5|U5M3L5_ECOLI	Signal recognition particle receptor FtsY	ftsY	drlmF	wtB_drlmF	3	19504.1	22565	1.15693	0.38962	1	0.590053
tr|U5M3L8|U5M3L8_ECOLI	ABC transporter maintaining OM lipid asymmetry, anchored periplasmicbinding protein	mlaD	drlmC	wtB_drlmC	2	12732.4	11871.7	0.932404	0.244015	1	0.794415
tr|U5M3L8|U5M3L8_ECOLI	ABC transporter maintaining OM lipid asymmetry, anchored periplasmicbinding protein	mlaD	drlmE	wtB_drlmE	2	12246.2	12199.4	0.996181	0.954925	1	0.97277
tr|U5M3L8|U5M3L8_ECOLI	ABC transporter maintaining OM lipid asymmetry, anchored periplasmicbinding protein	mlaD	drlmF	wtB_drlmF	2	13538.2	11123.5	0.82164	0.000253874	0.235087	0.00979531
tr|U5M3M3|U5M3M3_ECOLI	3-deoxy-D-manno-octulosonate 8-phosphate phosphatase	kdsC	drlmC	wtB_drlmC	1	8607.95	8860.2	1.0293	0.865357	1	0.971554
tr|U5M3M3|U5M3M3_ECOLI	3-deoxy-D-manno-octulosonate 8-phosphate phosphatase	kdsC	drlmE	wtB_drlmE	2	10411.7	14109.1	1.35512	0.0257154	1	0.14012
tr|U5M3M3|U5M3M3_ECOLI	3-deoxy-D-manno-octulosonate 8-phosphate phosphatase	kdsC	drlmF	wtB_drlmF	1	8949.03	10081.1	1.1265	0.425422	1	0.613887
tr|U5M3P0|U5M3P0_ECOLI	UPF0352 protein YejL	yejL	drlmC	wtB_drlmC	1	5937.77	8597.05	1.44786	0.656144	1	0.937325
tr|U5M3P0|U5M3P0_ECOLI	UPF0352 protein YejL	yejL	drlmE	wtB_drlmE	1	5281.87	5533.11	1.04757	0.872039	1	0.934397
tr|U5M3P0|U5M3P0_ECOLI	UPF0352 protein YejL	yejL	drlmF	wtB_drlmF	1	6394.77	8950.4	1.39964	0.371473	1	0.569511
tr|U5M3P4|U5M3P4_ECOLI	UPF0265 protein YeeX	yeeX	drlmC	wtB_drlmC	3	63115.7	81545.9	1.29201	0.0275749	1	0.503242
tr|U5M3P4|U5M3P4_ECOLI	UPF0265 protein YeeX	yeeX	drlmE	wtB_drlmE	3	62866.3	71611.5	1.13911	0.222371	1	0.470207
tr|U5M3P4|U5M3P4_ECOLI	UPF0265 protein YeeX	yeeX	drlmF	wtB_drlmF	3	65719.4	43878.9	0.667671	0.00110862	1	0.0218422
tr|U5M3P7|U5M3P7_ECOLI	Translation initiation factor IF-2	infB	drlmC	wtB_drlmC	3	27432.1	34651.5	1.26317	0.273809	1	0.816855
tr|U5M3P7|U5M3P7_ECOLI	Translation initiation factor IF-2	infB	drlmE	wtB_drlmE	3	28217.8	37540.3	1.33038	0.104625	1	0.315521
tr|U5M3P7|U5M3P7_ECOLI	Translation initiation factor IF-2	infB	drlmF	wtB_drlmF	3	29256.9	32911.9	1.12493	0.526314	1	0.696239
tr|U5M3Q1|U5M3Q1_ECOLI	Outer membrane lipoprotein	slp	drlmC	wtB_drlmC	3	102625	101487	0.98891	0.966825	1	0.988279
tr|U5M3Q1|U5M3Q1_ECOLI	Outer membrane lipoprotein	slp	drlmE	wtB_drlmE	3	93111.5	71479.6	0.767678	0.313672	1	0.562265
tr|U5M3Q1|U5M3Q1_ECOLI	Outer membrane lipoprotein	slp	drlmF	wtB_drlmF	3	99701.8	99385.3	0.996825	0.989768	1	0.994062
tr|U5M3Q2|U5M3Q2_ECOLI	Preprotein translocase membrane subunit	secG	drlmC	wtB_drlmC	1	13415.1	8664.05	0.645843	4.70825e-05	0.0446813	0.0446813
tr|U5M3Q2|U5M3Q2_ECOLI	Preprotein translocase membrane subunit	secG	drlmE	wtB_drlmE	1	14287.4	15290.9	1.07024	0.602206	1	0.773903
tr|U5M3Q2|U5M3Q2_ECOLI	Preprotein translocase membrane subunit	secG	drlmF	wtB_drlmF	1	14487.1	9926.54	0.685197	0.0015669	1	0.0254156
tr|U5M3Q3|U5M3Q3_ECOLI	Stringent starvation protein A	sspA	drlmC	wtB_drlmC	3	69219.3	74515.8	1.07652	0.719752	1	0.944676
tr|U5M3Q3|U5M3Q3_ECOLI	Stringent starvation protein A	sspA	drlmE	wtB_drlmE	3	66114.3	64181.1	0.970759	0.870614	1	0.933914
tr|U5M3Q3|U5M3Q3_ECOLI	Stringent starvation protein A	sspA	drlmF	wtB_drlmF	3	68150.5	96576.8	1.41711	0.109015	1	0.299535
tr|U5M3Q5|U5M3Q5_ECOLI	Putative epimerase, with NAD(P)-binding Rossmann-fold domain	yeeZ	drlmC	wtB_drlmC	3	9364.81	8751.89	0.934551	0.868154	1	0.971554
tr|U5M3Q5|U5M3Q5_ECOLI	Putative epimerase, with NAD(P)-binding Rossmann-fold domain	yeeZ	drlmE	wtB_drlmE	2	9803.8	9058.89	0.924018	0.59296	1	0.769484
tr|U5M3Q5|U5M3Q5_ECOLI	Putative epimerase, with NAD(P)-binding Rossmann-fold domain	yeeZ	drlmF	wtB_drlmF	2	9212.6	9009.11	0.977912	0.784639	1	0.88715
tr|U5M3Q8|U5M3Q8_ECOLI	Serine endoprotease, periplasmic	degQ	drlmC	wtB_drlmC	3	42591.8	46426.5	1.09003	0.0243858	1	0.503213
tr|U5M3Q8|U5M3Q8_ECOLI	Serine endoprotease, periplasmic	degQ	drlmE	wtB_drlmE	3	39402.4	39658.2	1.00649	0.902023	1	0.950594
tr|U5M3Q8|U5M3Q8_ECOLI	Serine endoprotease, periplasmic	degQ	drlmF	wtB_drlmF	3	40161.4	33402.5	0.831706	0.0054633	1	0.0477266
tr|U5M3R0|U5M3R0_ECOLI	Ecotin	eco	drlmC	wtB_drlmC	3	87252.3	97965.9	1.12279	0.0386856	1	0.530076
tr|U5M3R0|U5M3R0_ECOLI	Ecotin	eco	drlmE	wtB_drlmE	3	85908.7	103033	1.19933	0.0536575	1	0.209599
tr|U5M3R0|U5M3R0_ECOLI	Ecotin	eco	drlmF	wtB_drlmF	3	80321.3	92087.3	1.14649	0.0922116	1	0.275445
tr|U5M3R1|U5M3R1_ECOLI	Histidinol dehydrogenase	hisD	drlmC	wtB_drlmC	1	9550.73	11394.5	1.19305	0.117785	1	0.717788
tr|U5M3R1|U5M3R1_ECOLI	Histidinol dehydrogenase	hisD	drlmE	wtB_drlmE	1	8704.45	7453.74	0.856314	0.141708	1	0.370689
tr|U5M3R1|U5M3R1_ECOLI	Histidinol dehydrogenase	hisD	drlmF	wtB_drlmF	1	9516	10700.8	1.12451	0.338069	1	0.542508
tr|U5M3R2|U5M3R2_ECOLI	Imidazole glycerol phosphate synthase subunit HisF	hisF	drlmC	wtB_drlmC	2	8660.74	9499.73	1.09687	0.392849	1	0.869466
tr|U5M3R2|U5M3R2_ECOLI	Imidazole glycerol phosphate synthase subunit HisF	hisF	drlmE	wtB_drlmE	1	5527.48	4609.31	0.833891	0.0786936	1	0.261132
tr|U5M3R2|U5M3R2_ECOLI	Imidazole glycerol phosphate synthase subunit HisF	hisF	drlmF	wtB_drlmF	2	7825.01	9226.92	1.17916	0.133249	1	0.332583
tr|U5M3R3|U5M3R3_ECOLI	50S ribosomal protein L21	rplU	drlmC	wtB_drlmC	1	204109	180677	0.8852	0.67671	1	0.937325
tr|U5M3R3|U5M3R3_ECOLI	50S ribosomal protein L21	rplU	drlmE	wtB_drlmE	1	193670	149956	0.774288	0.335355	1	0.576354
tr|U5M3R3|U5M3R3_ECOLI	50S ribosomal protein L21	rplU	drlmF	wtB_drlmF	1	203068	195197	0.961241	0.877099	1	0.944412
tr|U5M3R8|U5M3R8_ECOLI	Ketodeoxygluconokinase	kdgK	drlmE	wtB_drlmE	1	38946.3	53903	1.38403	0.01426	1	0.0983834
tr|U5M3R8|U5M3R8_ECOLI	Ketodeoxygluconokinase	kdgK	drlmF	wtB_drlmF	1	40215.5	54068.5	1.34447	0.0507941	1	0.191201
tr|U5M3R9|U5M3R9_ECOLI	Putative peptidase	tldD	drlmC	wtB_drlmC	1	5193.26	5178.46	0.99715	0.986659	1	0.994926
tr|U5M3R9|U5M3R9_ECOLI	Putative peptidase	tldD	drlmE	wtB_drlmE	1	5020.98	4796.06	0.955204	0.655084	1	0.812307
tr|U5M3R9|U5M3R9_ECOLI	Putative peptidase	tldD	drlmF	wtB_drlmF	1	5168.63	6239.47	1.20718	0.161386	1	0.367182
tr|U5M3S7|U5M3S7_ECOLI	#N/A	rfbB	drlmC	wtB_drlmC	1	22208.2	21847.2	0.983745	0.946339	1	0.984499
tr|U5M3S7|U5M3S7_ECOLI	#N/A	rfbB	drlmE	wtB_drlmE	3	15328.9	18459.3	1.20421	0.265438	1	0.515955
tr|U5M3S7|U5M3S7_ECOLI	#N/A	rfbB	drlmF	wtB_drlmF	1	23040.9	24258.9	1.05286	0.779574	1	0.883581
tr|U5M3S9|U5M3S9_ECOLI	Lipopolysaccharide export ABC transporter ATP-binding protein of theLptBFGC export complex	lptB	drlmC	wtB_drlmC	3	24863.9	27235.3	1.09538	0.488496	1	0.890738
tr|U5M3S9|U5M3S9_ECOLI	Lipopolysaccharide export ABC transporter ATP-binding protein of theLptBFGC export complex	lptB	drlmE	wtB_drlmE	3	31743.5	34421	1.08435	0.289618	1	0.53341
tr|U5M3S9|U5M3S9_ECOLI	Lipopolysaccharide export ABC transporter ATP-binding protein of theLptBFGC export complex	lptB	drlmF	wtB_drlmF	3	23387.3	25646.1	1.09658	0.428608	1	0.615335
tr|U5M3T0|U5M3T0_ECOLI	Acetyl-CoA carboxylase, biotin carboxylase subunit	accC	drlmC	wtB_drlmC	2	10907.4	9769.73	0.8957	0.764513	1	0.944676
tr|U5M3T0|U5M3T0_ECOLI	Acetyl-CoA carboxylase, biotin carboxylase subunit	accC	drlmE	wtB_drlmE	1	7716.72	5079.16	0.658202	0.185959	1	0.42766
tr|U5M3T0|U5M3T0_ECOLI	Acetyl-CoA carboxylase, biotin carboxylase subunit	accC	drlmF	wtB_drlmF	1	8114.57	5801.94	0.715003	0.307141	1	0.511534
tr|U5M3T1|U5M3T1_ECOLI	DNA gyrase subunit A	gyrA	drlmC	wtB_drlmC	3	15621.2	13756.8	0.880649	0.620179	1	0.937212
tr|U5M3T1|U5M3T1_ECOLI	DNA gyrase subunit A	gyrA	drlmE	wtB_drlmE	3	14533.2	11833.5	0.81424	0.375968	1	0.606992
tr|U5M3T1|U5M3T1_ECOLI	DNA gyrase subunit A	gyrA	drlmF	wtB_drlmF	3	13639.6	10897.6	0.798971	0.348202	1	0.552231
tr|U5M3T3|U5M3T3_ECOLI	Dipeptide/heme transporter	dppD	drlmC	wtB_drlmC	3	13810.7	12507	0.905605	0.762356	1	0.944676
tr|U5M3T3|U5M3T3_ECOLI	Dipeptide/heme transporter	dppD	drlmE	wtB_drlmE	3	11929.9	13727.4	1.15067	0.545769	1	0.73648
tr|U5M3U2|U5M3U2_ECOLI	Glyoxylate/hydroxypyruvate reductase B	ghrB	drlmC	wtB_drlmC	1	28910.6	33633.6	1.16336	0.00173009	1	0.193551
tr|U5M3U2|U5M3U2_ECOLI	Glyoxylate/hydroxypyruvate reductase B	ghrB	drlmE	wtB_drlmE	1	32375.5	31380.5	0.969266	0.569658	1	0.750991
tr|U5M3U2|U5M3U2_ECOLI	Glyoxylate/hydroxypyruvate reductase B	ghrB	drlmF	wtB_drlmF	1	27435.4	41760.3	1.52213	9.24125e-05	0.0855739	0.00576818
tr|U5M3U5|U5M3U5_ECOLI	YrdA	yrdA	drlmC	wtB_drlmC	1	12479.2	10956.1	0.877949	0.560827	1	0.922751
tr|U5M3U5|U5M3U5_ECOLI	YrdA	yrdA	drlmE	wtB_drlmE	1	11197.9	9523.92	0.850506	0.178929	1	0.417172
tr|U5M3U5|U5M3U5_ECOLI	YrdA	yrdA	drlmF	wtB_drlmF	1	12706.4	11126.5	0.875659	0.270389	1	0.487121
tr|U5M3V9|U5M3V9_ECOLI	50S ribosomal protein L17	rplQ	drlmC	wtB_drlmC	3	285761	317524	1.11115	0.198618	1	0.760034
tr|U5M3V9|U5M3V9_ECOLI	50S ribosomal protein L17	rplQ	drlmE	wtB_drlmE	3	277828	273500	0.984424	0.827177	1	0.908663
tr|U5M3V9|U5M3V9_ECOLI	50S ribosomal protein L17	rplQ	drlmF	wtB_drlmF	3	288668	279460	0.968103	0.506719	1	0.683133
tr|U5M3W2|U5M3W2_ECOLI	Arginine repressor	argR	drlmC	wtB_drlmC	1	11908	18153.4	1.52447	0.117934	1	0.717788
tr|U5M3W2|U5M3W2_ECOLI	Arginine repressor	argR	drlmE	wtB_drlmE	1	11342.8	19314.7	1.70281	0.0304496	1	0.15369
tr|U5M3W2|U5M3W2_ECOLI	Arginine repressor	argR	drlmF	wtB_drlmF	1	11763.8	12130.8	1.0312	0.899186	1	0.95927
tr|U5M3W3|U5M3W3_ECOLI	Dihydroxynaphthoic acid synthetase	menB	drlmC	wtB_drlmC	1	16356.4	23772.5	1.45341	0.142707	1	0.738043
tr|U5M3W3|U5M3W3_ECOLI	Dihydroxynaphthoic acid synthetase	menB	drlmE	wtB_drlmE	1	12060.4	11892.3	0.98606	0.946261	1	0.969513
tr|U5M3W3|U5M3W3_ECOLI	Dihydroxynaphthoic acid synthetase	menB	drlmF	wtB_drlmF	1	15141.2	19234.6	1.27034	0.288869	1	0.498125
tr|U5M3X1|U5M3X1_ECOLI	DNA-binding response regulator in two-component regulatory system with BaeS	baeR	drlmC	wtB_drlmC	1	13898.5	14984.4	1.07813	0.564981	1	0.922751
tr|U5M3X1|U5M3X1_ECOLI	DNA-binding response regulator in two-component regulatory system with BaeS	baeR	drlmE	wtB_drlmE	1	13325.6	12058.3	0.904892	0.304707	1	0.551475
tr|U5M3X1|U5M3X1_ECOLI	DNA-binding response regulator in two-component regulatory system with BaeS	baeR	drlmF	wtB_drlmF	1	13831.9	14004.9	1.0125	0.928105	1	0.973301
tr|U5M3X5|U5M3X5_ECOLI	50S ribosomal protein L24	rplX	drlmC	wtB_drlmC	3	124530	113982	0.915291	0.193461	1	0.759469
tr|U5M3X5|U5M3X5_ECOLI	50S ribosomal protein L24	rplX	drlmE	wtB_drlmE	3	125330	110327	0.880294	0.234756	1	0.481049
tr|U5M3X5|U5M3X5_ECOLI	50S ribosomal protein L24	rplX	drlmF	wtB_drlmF	3	122242	129197	1.0569	0.27673	1	0.492793
tr|U5M3X6|U5M3X6_ECOLI	Probable lipid kinase YegS	yegS	drlmC	wtB_drlmC	1	21409.4	22982.2	1.07346	0.728701	1	0.944676
tr|U5M3X6|U5M3X6_ECOLI	Probable lipid kinase YegS	yegS	drlmE	wtB_drlmE	1	18578.6	13909	0.748653	0.225542	1	0.470207
tr|U5M3X6|U5M3X6_ECOLI	Probable lipid kinase YegS	yegS	drlmF	wtB_drlmF	1	20896.8	22337	1.06892	0.73877	1	0.858345
tr|U5M3X8|U5M3X8_ECOLI	Putative acryloyl-CoA reductase	acuI	drlmC	wtB_drlmC	3	44652.4	53712.2	1.2029	0.337434	1	0.829236
tr|U5M3X8|U5M3X8_ECOLI	Putative acryloyl-CoA reductase	acuI	drlmE	wtB_drlmE	3	40561.4	41859.6	1.03201	0.847802	1	0.922611
tr|U5M3X8|U5M3X8_ECOLI	Putative acryloyl-CoA reductase	acuI	drlmF	wtB_drlmF	3	43988.3	46607.1	1.05953	0.750368	1	0.867467
tr|U5M3Y0|U5M3Y0_ECOLI	30S ribosomal protein S3	rpsC	drlmC	wtB_drlmC	3	154029	139584	0.906215	0.754629	1	0.944676
tr|U5M3Y0|U5M3Y0_ECOLI	30S ribosomal protein S3	rpsC	drlmE	wtB_drlmE	3	140162	103560	0.738859	0.319258	1	0.566727
tr|U5M3Y0|U5M3Y0_ECOLI	30S ribosomal protein S3	rpsC	drlmF	wtB_drlmF	3	147640	144150	0.976361	0.930699	1	0.973816
tr|U5M3Y1|U5M3Y1_ECOLI	Galactitol-specific enzyme IIB component of PTS	gatB	drlmC	wtB_drlmC	2	19126.4	20551	1.07449	0.665981	1	0.937325
tr|U5M3Y1|U5M3Y1_ECOLI	Galactitol-specific enzyme IIB component of PTS	gatB	drlmE	wtB_drlmE	2	18415.5	27694.6	1.50388	0.0155909	1	0.10102
tr|U5M3Y1|U5M3Y1_ECOLI	Galactitol-specific enzyme IIB component of PTS	gatB	drlmF	wtB_drlmF	2	19415.7	19326.9	0.995427	0.980982	1	0.994062
tr|U5M3Y3|U5M3Y3_ECOLI	Ribosomal protein L11 methyltransferase	prmA	drlmC	wtB_drlmC	2	21999.8	24618.7	1.11904	0.0677321	1	0.628857
tr|U5M3Y3|U5M3Y3_ECOLI	Ribosomal protein L11 methyltransferase	prmA	drlmE	wtB_drlmE	1	33662.8	39602.5	1.17644	0.135144	1	0.361013
tr|U5M3Y3|U5M3Y3_ECOLI	Ribosomal protein L11 methyltransferase	prmA	drlmF	wtB_drlmF	2	20524	22853.4	1.1135	0.119783	1	0.316912
tr|U5M3Y5|U5M3Y5_ECOLI	50S ribosomal protein L4	rplD	drlmC	wtB_drlmC	3	311985	319341	1.02358	0.723589	1	0.944676
tr|U5M3Y5|U5M3Y5_ECOLI	50S ribosomal protein L4	rplD	drlmE	wtB_drlmE	3	313539	318254	1.01504	0.617166	1	0.787547
tr|U5M3Y5|U5M3Y5_ECOLI	50S ribosomal protein L4	rplD	drlmF	wtB_drlmF	3	303812	382768	1.25989	0.0151889	1	0.0917208
tr|U5M3Y7|U5M3Y7_ECOLI	Conserved protein, ribosome-associated	yibL	drlmC	wtB_drlmC	1	10357.3	9575.47	0.924513	0.786682	1	0.948269
tr|U5M3Y7|U5M3Y7_ECOLI	Conserved protein, ribosome-associated	yibL	drlmE	wtB_drlmE	1	8921.26	9137.97	1.02429	0.939262	1	0.9653
tr|U5M3Z1|U5M3Z1_ECOLI	NADH-quinone oxidoreductase subunit B	nuoB	drlmC	wtB_drlmC	1	23908.9	19074.1	0.797782	0.250127	1	0.806385
tr|U5M3Z1|U5M3Z1_ECOLI	NADH-quinone oxidoreductase subunit B	nuoB	drlmE	wtB_drlmE	1	24027.4	20828	0.866843	0.321151	1	0.566727
tr|U5M3Z1|U5M3Z1_ECOLI	NADH-quinone oxidoreductase subunit B	nuoB	drlmF	wtB_drlmF	1	23846.6	18373.6	0.770491	0.205994	1	0.420156
tr|U5M3Z2|U5M3Z2_ECOLI	Serine acetyltransferase	cysE	drlmC	wtB_drlmC	1	9483.94	12731.1	1.34239	0.0955938	1	0.662179
tr|U5M3Z2|U5M3Z2_ECOLI	Serine acetyltransferase	cysE	drlmE	wtB_drlmE	1	8641.14	8887.79	1.02854	0.817915	1	0.903664
tr|U5M3Z2|U5M3Z2_ECOLI	Serine acetyltransferase	cysE	drlmF	wtB_drlmF	1	9445.17	14491.4	1.53426	0.0357789	1	0.152679
tr|U5M3Z6|U5M3Z6_ECOLI	2,3-bisphosphoglycerate-independent phosphoglycerate mutase	gpmM	drlmC	wtB_drlmC	3	21771.8	25841.9	1.18694	0.439474	1	0.885843
tr|U5M3Z6|U5M3Z6_ECOLI	2,3-bisphosphoglycerate-independent phosphoglycerate mutase	gpmM	drlmE	wtB_drlmE	3	17688	19277.2	1.08985	0.667194	1	0.822415
tr|U5M3Z6|U5M3Z6_ECOLI	2,3-bisphosphoglycerate-independent phosphoglycerate mutase	gpmM	drlmF	wtB_drlmF	2	20672.4	22980.7	1.11166	0.644403	1	0.793506
tr|U5M3Z9|U5M3Z9_ECOLI	Antiporter inner membrane protein	mrp	drlmC	wtB_drlmC	2	30148.1	31441.7	1.04291	0.80532	1	0.95702
tr|U5M3Z9|U5M3Z9_ECOLI	Antiporter inner membrane protein	mrp	drlmE	wtB_drlmE	2	28095.5	33318.1	1.18589	0.192889	1	0.435249
tr|U5M3Z9|U5M3Z9_ECOLI	Antiporter inner membrane protein	mrp	drlmF	wtB_drlmF	2	35343.8	39656.4	1.12202	0.380995	1	0.580266
tr|U5M400|U5M400_ECOLI	Glycine C-acetyltransferase	kbl	drlmC	wtB_drlmC	3	46430.2	51773.1	1.11507	0.314604	1	0.827034
tr|U5M400|U5M400_ECOLI	Glycine C-acetyltransferase	kbl	drlmE	wtB_drlmE	3	45264.9	56380.6	1.24557	0.0488331	1	0.19928
tr|U5M400|U5M400_ECOLI	Glycine C-acetyltransferase	kbl	drlmF	wtB_drlmF	3	45061.5	53582.4	1.18909	0.108961	1	0.299535
tr|U5M401|U5M401_ECOLI	Phosphate acetyltransferase	pta	drlmC	wtB_drlmC	3	25261.1	22104.1	0.875023	0.666996	1	0.937325
tr|U5M401|U5M401_ECOLI	Phosphate acetyltransferase	pta	drlmE	wtB_drlmE	3	23157.6	21043.9	0.908725	0.655219	1	0.812307
tr|U5M401|U5M401_ECOLI	Phosphate acetyltransferase	pta	drlmF	wtB_drlmF	3	27584.9	32004.9	1.16023	0.464921	1	0.643761
tr|U5M403|U5M403_ECOLI	Methionyl-tRNA formyltransferase	fmt	drlmC	wtB_drlmC	3	12472.1	11731.2	0.940596	0.806619	1	0.95702
tr|U5M403|U5M403_ECOLI	Methionyl-tRNA formyltransferase	fmt	drlmE	wtB_drlmE	2	13140.7	12418.3	0.945029	0.790142	1	0.888159
tr|U5M403|U5M403_ECOLI	Methionyl-tRNA formyltransferase	fmt	drlmF	wtB_drlmF	2	15718.1	15953.5	1.01498	0.945289	1	0.980222
tr|U5M413|U5M413_ECOLI	30S ribosomal protein S11	rpsK	drlmC	wtB_drlmC	2	46318.6	35580.2	0.768163	0.400201	1	0.873083
tr|U5M413|U5M413_ECOLI	30S ribosomal protein S11	rpsK	drlmE	wtB_drlmE	3	39022.1	25608.6	0.656259	0.113899	1	0.328456
tr|U5M413|U5M413_ECOLI	30S ribosomal protein S11	rpsK	drlmF	wtB_drlmF	3	42470.6	31080.4	0.731809	0.257643	1	0.472431
tr|U5M415|U5M415_ECOLI	Beta-D-glucoside glucohydrolase, periplasmic	bglX	drlmC	wtB_drlmC	3	18196.2	20153.7	1.10758	0.333179	1	0.829236
tr|U5M415|U5M415_ECOLI	Beta-D-glucoside glucohydrolase, periplasmic	bglX	drlmE	wtB_drlmE	3	16645.7	21185.1	1.27271	0.00600505	1	0.0606193
tr|U5M415|U5M415_ECOLI	Beta-D-glucoside glucohydrolase, periplasmic	bglX	drlmF	wtB_drlmF	3	9051.55	11181.8	1.23534	0.137625	1	0.340752
tr|U5M416|U5M416_ECOLI	Amidophosphoribosyltransferase	purF	drlmC	wtB_drlmC	1	8312.71	10178.4	1.22444	0.0544124	1	0.580195
tr|U5M416|U5M416_ECOLI	Amidophosphoribosyltransferase	purF	drlmE	wtB_drlmE	1	13806.4	13168.4	0.953785	0.540297	1	0.732878
tr|U5M416|U5M416_ECOLI	Amidophosphoribosyltransferase	purF	drlmF	wtB_drlmF	1	12188.4	16970.9	1.39238	0.0235729	1	0.118633
tr|U5M417|U5M417_ECOLI	Peptidyl-prolyl cis-trans isomerase	slyD	drlmC	wtB_drlmC	2	25966.5	28101.2	1.08221	0.745335	1	0.944676
tr|U5M417|U5M417_ECOLI	Peptidyl-prolyl cis-trans isomerase	slyD	drlmE	wtB_drlmE	3	27566.9	39708	1.44042	0.136948	1	0.363805
tr|U5M417|U5M417_ECOLI	Peptidyl-prolyl cis-trans isomerase	slyD	drlmF	wtB_drlmF	2	25393.3	27296.1	1.07493	0.762169	1	0.871319
tr|U5M418|U5M418_ECOLI	50S ribosomal protein L28	rpmB	drlmC	wtB_drlmC	1	188416	161466	0.856965	0.598874	1	0.927299
tr|U5M418|U5M418_ECOLI	50S ribosomal protein L28	rpmB	drlmE	wtB_drlmE	1	178651	127540	0.713904	0.256015	1	0.506734
tr|U5M418|U5M418_ECOLI	50S ribosomal protein L28	rpmB	drlmF	wtB_drlmF	1	187645	188982	1.00713	0.978181	1	0.994062
tr|U5M419|U5M419_ECOLI	50S ribosomal protein L30	rpmD	drlmC	wtB_drlmC	1	212947	196942	0.924838	0.460528	1	0.885843
tr|U5M419|U5M419_ECOLI	50S ribosomal protein L30	rpmD	drlmE	wtB_drlmE	1	205341	175754	0.85591	0.0467318	1	0.193171
tr|U5M419|U5M419_ECOLI	50S ribosomal protein L30	rpmD	drlmF	wtB_drlmF	1	211572	239594	1.13245	0.226754	1	0.43725
tr|U5M420|U5M420_ECOLI	Putative oxidoreductase with NAD(P)-binding Rossmann-fold domain	yohF	drlmC	wtB_drlmC	3	27434.6	25435.1	0.927115	0.303101	1	0.816855
tr|U5M420|U5M420_ECOLI	Putative oxidoreductase with NAD(P)-binding Rossmann-fold domain	yohF	drlmE	wtB_drlmE	3	22564.3	20855.3	0.924258	0.167807	1	0.403325
tr|U5M420|U5M420_ECOLI	Putative oxidoreductase with NAD(P)-binding Rossmann-fold domain	yohF	drlmF	wtB_drlmF	3	22353.5	20657.1	0.924111	0.306579	1	0.511517
tr|U5M422|U5M422_ECOLI	30S ribosomal protein S14	rpsN	drlmC	wtB_drlmC	1	136028	120413	0.885205	0.335882	1	0.829236
tr|U5M422|U5M422_ECOLI	30S ribosomal protein S14	rpsN	drlmE	wtB_drlmE	1	145125	111615	0.76909	0.0359375	1	0.167301
tr|U5M422|U5M422_ECOLI	30S ribosomal protein S14	rpsN	drlmF	wtB_drlmF	1	135452	139016	1.02632	0.838526	1	0.928857
tr|U5M424|U5M424_ECOLI	Cytidine deaminase	cdd	drlmC	wtB_drlmC	1	24626.6	27382.3	1.1119	0.666746	1	0.937325
tr|U5M424|U5M424_ECOLI	Cytidine deaminase	cdd	drlmE	wtB_drlmE	2	8710.44	5718.12	0.656468	0.113873	1	0.328456
tr|U5M424|U5M424_ECOLI	Cytidine deaminase	cdd	drlmF	wtB_drlmF	2	12073	13121.5	1.08685	0.697627	1	0.834629
tr|U5M426|U5M426_ECOLI	50S ribosomal protein L29	rpmC	drlmC	wtB_drlmC	2	266728	254417	0.953843	0.581286	1	0.925572
tr|U5M426|U5M426_ECOLI	50S ribosomal protein L29	rpmC	drlmE	wtB_drlmE	2	261412	250336	0.957629	0.734368	1	0.861995
tr|U5M426|U5M426_ECOLI	50S ribosomal protein L29	rpmC	drlmF	wtB_drlmF	2	267743	297913	1.11269	0.165274	1	0.369671
tr|U5M430|U5M430_ECOLI	50S ribosomal protein L2	rplB	drlmC	wtB_drlmC	3	19926.9	16791.9	0.842674	0.67498	1	0.937325
tr|U5M430|U5M430_ECOLI	50S ribosomal protein L2	rplB	drlmE	wtB_drlmE	2	22036.7	12567.1	0.570279	0.208092	1	0.45666
tr|U5M430|U5M430_ECOLI	50S ribosomal protein L2	rplB	drlmF	wtB_drlmF	2	25813	16809.4	0.651199	0.310017	1	0.514974
tr|U5M432|U5M432_ECOLI	Peptidyl-prolyl cis-trans isomerase	ppiA	drlmC	wtB_drlmC	2	12859.9	18931.5	1.47214	0.10585	1	0.678727
tr|U5M432|U5M432_ECOLI	Peptidyl-prolyl cis-trans isomerase	ppiA	drlmE	wtB_drlmE	2	14858.5	11436.1	0.769668	0.076245	1	0.255119
tr|U5M432|U5M432_ECOLI	Peptidyl-prolyl cis-trans isomerase	ppiA	drlmF	wtB_drlmF	2	15214.7	13864.8	0.911274	0.362419	1	0.562426
tr|U5M443|U5M443_ECOLI	Fused fructose-specific PTS enzymes: IIA component/HPr component	fruB	drlmC	wtB_drlmC	1	11693.6	10435.2	0.892391	0.306446	1	0.817372
tr|U5M443|U5M443_ECOLI	Fused fructose-specific PTS enzymes: IIA component/HPr component	fruB	drlmE	wtB_drlmE	2	10223	11869.5	1.16105	0.362006	1	0.599592
tr|U5M443|U5M443_ECOLI	Fused fructose-specific PTS enzymes: IIA component/HPr component	fruB	drlmF	wtB_drlmF	2	11630.4	9244.38	0.794848	0.159105	1	0.365586
tr|U5M450|U5M450_ECOLI	Ribulose-phosphate 3-epimerase	rpe	drlmC	wtB_drlmC	3	8207.79	10505.8	1.27997	0.0155294	1	0.44674
tr|U5M450|U5M450_ECOLI	Ribulose-phosphate 3-epimerase	rpe	drlmE	wtB_drlmE	3	7713.65	9779.61	1.26783	0.00190083	1	0.0284827
tr|U5M450|U5M450_ECOLI	Ribulose-phosphate 3-epimerase	rpe	drlmF	wtB_drlmF	3	7224.87	7748.88	1.07253	0.318523	1	0.522965
tr|U5M453|U5M453_ECOLI	30S ribosomal protein S12	rpsL	drlmC	wtB_drlmC	1	54598.1	39018.3	0.714646	0.337397	1	0.829236
tr|U5M453|U5M453_ECOLI	30S ribosomal protein S12	rpsL	drlmE	wtB_drlmE	1	51890.9	25978.1	0.500629	0.107902	1	0.318395
tr|U5M453|U5M453_ECOLI	30S ribosomal protein S12	rpsL	drlmF	wtB_drlmF	1	57196.3	31891.9	0.557586	0.177931	1	0.38516
tr|U5M455|U5M455_ECOLI	Pseudouridine synthase	rsuA	drlmC	wtB_drlmC	1	15433.4	17656.8	1.14406	0.184164	1	0.759469
tr|U5M455|U5M455_ECOLI	Pseudouridine synthase	rsuA	drlmE	wtB_drlmE	1	18160.3	19206.1	1.05759	0.36596	1	0.600374
tr|U5M455|U5M455_ECOLI	Pseudouridine synthase	rsuA	drlmF	wtB_drlmF	2	13135.5	17159.7	1.30637	0.0421681	1	0.167587
tr|U5M457|U5M457_ECOLI	YidR	yidR	drlmC	wtB_drlmC	1	1593.78	1158.03	0.726593	0.0258103	1	0.503213
tr|U5M457|U5M457_ECOLI	YidR	yidR	drlmE	wtB_drlmE	1	1820.28	969.735	0.532739	0.000636832	0.610722	0.015268
tr|U5M457|U5M457_ECOLI	YidR	yidR	drlmF	wtB_drlmF	1	2257.71	2062.56	0.913562	0.426034	1	0.613887
tr|U5M458|U5M458_ECOLI	Peptidyl-prolyl cis-trans isomerase	fkpA	drlmC	wtB_drlmC	3	97740.9	95653.3	0.978642	0.840626	1	0.966975
tr|U5M458|U5M458_ECOLI	Peptidyl-prolyl cis-trans isomerase	fkpA	drlmE	wtB_drlmE	3	94803.3	82417.8	0.869356	0.419371	1	0.633349
tr|U5M458|U5M458_ECOLI	Peptidyl-prolyl cis-trans isomerase	fkpA	drlmF	wtB_drlmF	3	95532.7	89831.7	0.940324	0.586217	1	0.745656
tr|U5M463|U5M463_ECOLI	33 kDa chaperonin	hslO	drlmC	wtB_drlmC	3	64706.8	43984.4	0.679749	0.048602	1	0.555703
tr|U5M463|U5M463_ECOLI	33 kDa chaperonin	hslO	drlmE	wtB_drlmE	3	64387.5	44391	0.689436	0.126146	1	0.34886
tr|U5M463|U5M463_ECOLI	33 kDa chaperonin	hslO	drlmF	wtB_drlmF	3	65013.7	59318.1	0.912394	0.547946	1	0.711638
tr|U5M465|U5M465_ECOLI	DNA gyrase subunit B	gyrB	drlmC	wtB_drlmC	3	29372.5	42202.8	1.43681	0.0270889	1	0.503242
tr|U5M465|U5M465_ECOLI	DNA gyrase subunit B	gyrB	drlmE	wtB_drlmE	3	28562.1	36605	1.28159	0.039593	1	0.178126
tr|U5M465|U5M465_ECOLI	DNA gyrase subunit B	gyrB	drlmF	wtB_drlmF	3	30791.2	35799	1.16264	0.177729	1	0.38516
tr|U5M471|U5M471_ECOLI	Stationary-phase adenosine monophosphate-protein transferase domainprotein	fic	drlmC	wtB_drlmC	3	25271.6	31829.9	1.25951	0.292984	1	0.816855
tr|U5M471|U5M471_ECOLI	Stationary-phase adenosine monophosphate-protein transferase domainprotein	fic	drlmE	wtB_drlmE	3	25179	28135.6	1.11742	0.629467	1	0.796704
tr|U5M471|U5M471_ECOLI	Stationary-phase adenosine monophosphate-protein transferase domainprotein	fic	drlmF	wtB_drlmF	3	27524.5	24883.7	0.904054	0.668215	1	0.807789
tr|U5M474|U5M474_ECOLI	Tryptophanase	tnaA	drlmC	wtB_drlmC	3	325088	345503	1.0628	0.830286	1	0.965363
tr|U5M474|U5M474_ECOLI	Tryptophanase	tnaA	drlmE	wtB_drlmE	3	355111	388137	1.093	0.753997	1	0.875404
tr|U5M474|U5M474_ECOLI	Tryptophanase	tnaA	drlmF	wtB_drlmF	3	323817	488623	1.50895	0.121455	1	0.318603
tr|U5M477|U5M477_ECOLI	Long-chain fatty acid outer membrane transporter	fadL	drlmC	wtB_drlmC	2	16154.4	15714.9	0.972791	0.937755	1	0.981179
tr|U5M477|U5M477_ECOLI	Long-chain fatty acid outer membrane transporter	fadL	drlmE	wtB_drlmE	2	15272.4	8033.75	0.526032	0.133026	1	0.360372
tr|U5M478|U5M478_ECOLI	Chromate reductase, Class I, flavoprotein	chrR	drlmC	wtB_drlmC	3	39283.7	41519.6	1.05692	0.735306	1	0.944676
tr|U5M478|U5M478_ECOLI	Chromate reductase, Class I, flavoprotein	chrR	drlmE	wtB_drlmE	3	37917	26746.4	0.705394	0.0442353	1	0.186879
tr|U5M478|U5M478_ECOLI	Chromate reductase, Class I, flavoprotein	chrR	drlmF	wtB_drlmF	3	36815.3	34518	0.937598	0.70288	1	0.837667
tr|U5M485|U5M485_ECOLI	Outer membrane porin protein C	ompC	drlmC	wtB_drlmC	3	938743	1.07218e+06	1.14214	0.176836	1	0.759469
tr|U5M485|U5M485_ECOLI	Outer membrane porin protein C	ompC	drlmE	wtB_drlmE	3	922197	714084	0.77433	0.0118707	1	0.0889376
tr|U5M485|U5M485_ECOLI	Outer membrane porin protein C	ompC	drlmF	wtB_drlmF	3	933532	969728	1.03877	0.535427	1	0.702715
tr|U5M486|U5M486_ECOLI	Phosphate-specific transport system accessory protein PhoU	phoU	drlmC	wtB_drlmC	1	21081.8	22172.5	1.05174	0.565357	1	0.922751
tr|U5M486|U5M486_ECOLI	Phosphate-specific transport system accessory protein PhoU	phoU	drlmE	wtB_drlmE	1	20567.1	25457.7	1.23778	0.0763495	1	0.255119
tr|U5M486|U5M486_ECOLI	Phosphate-specific transport system accessory protein PhoU	phoU	drlmF	wtB_drlmF	1	25446	23038.4	0.905387	0.711343	1	0.842332
tr|U5M488|U5M488_ECOLI	Tryptophan--tRNA ligase	trpS	drlmC	wtB_drlmC	3	25208.7	31087.7	1.23321	0.347872	1	0.830214
tr|U5M488|U5M488_ECOLI	Tryptophan--tRNA ligase	trpS	drlmE	wtB_drlmE	2	23848.8	32947.8	1.38153	0.024084	1	0.135759
tr|U5M488|U5M488_ECOLI	Tryptophan--tRNA ligase	trpS	drlmF	wtB_drlmF	3	24231.6	36300	1.49804	0.00887856	1	0.0679466
tr|U5M489|U5M489_ECOLI	Glutamine--fructose-6-phosphate aminotransferase [isomerizing]	glmS	drlmC	wtB_drlmC	2	33971.1	30720.2	0.904303	0.734531	1	0.944676
tr|U5M489|U5M489_ECOLI	Glutamine--fructose-6-phosphate aminotransferase [isomerizing]	glmS	drlmE	wtB_drlmE	3	33094	29411	0.888711	0.628843	1	0.796704
tr|U5M489|U5M489_ECOLI	Glutamine--fructose-6-phosphate aminotransferase [isomerizing]	glmS	drlmF	wtB_drlmF	3	30644.9	28391.1	0.926455	0.761989	1	0.871319
tr|U5M493|U5M493_ECOLI	ATP synthase subunit alpha	atpA	drlmC	wtB_drlmC	3	65124.9	61265.4	0.940736	0.850565	1	0.970083
tr|U5M493|U5M493_ECOLI	ATP synthase subunit alpha	atpA	drlmE	wtB_drlmE	3	61759	77417.4	1.25354	0.403879	1	0.6227
tr|U5M493|U5M493_ECOLI	ATP synthase subunit alpha	atpA	drlmF	wtB_drlmF	3	69211.9	62605.4	0.904547	0.733814	1	0.856298
tr|U5M494|U5M494_ECOLI	3-dehydroquinate synthase	aroB	drlmC	wtB_drlmC	2	9717.08	11385.2	1.17167	0.381245	1	0.857473
tr|U5M494|U5M494_ECOLI	3-dehydroquinate synthase	aroB	drlmE	wtB_drlmE	2	9833.31	12868.9	1.30871	0.0961627	1	0.303355
tr|U5M494|U5M494_ECOLI	3-dehydroquinate synthase	aroB	drlmF	wtB_drlmF	2	9882.97	16380.4	1.65744	0.0256701	1	0.123163
tr|U5M4A5|U5M4A5_ECOLI	Glucokinase	glk	drlmC	wtB_drlmC	3	10729.7	9566.94	0.891634	0.714943	1	0.944676
tr|U5M4A5|U5M4A5_ECOLI	Glucokinase	glk	drlmE	wtB_drlmE	2	12009.2	12086.6	1.00645	0.978941	1	0.987738
tr|U5M4A5|U5M4A5_ECOLI	Glucokinase	glk	drlmF	wtB_drlmF	3	11523.7	12067.7	1.0472	0.868847	1	0.940641
tr|U5M4B8|U5M4B8_ECOLI	Cysteine synthase	cysK	drlmC	wtB_drlmC	3	194497	193848	0.996662	0.985408	1	0.994843
tr|U5M4B8|U5M4B8_ECOLI	Cysteine synthase	cysK	drlmE	wtB_drlmE	3	192150	259905	1.35262	0.0714969	1	0.249425
tr|U5M4B8|U5M4B8_ECOLI	Cysteine synthase	cysK	drlmF	wtB_drlmF	3	204097	279377	1.36885	0.101936	1	0.289548
tr|U5M4C0|U5M4C0_ECOLI	Phosphorylase	glgP	drlmC	wtB_drlmC	3	9238.6	8541.15	0.924507	0.766663	1	0.944676
tr|U5M4C0|U5M4C0_ECOLI	Phosphorylase	glgP	drlmE	wtB_drlmE	3	9924.48	7474.67	0.753156	0.285326	1	0.532819
tr|U5M4C0|U5M4C0_ECOLI	Phosphorylase	glgP	drlmF	wtB_drlmF	3	9439.45	8305.94	0.879919	0.604303	1	0.759354
tr|U5M4C4|U5M4C4_ECOLI	Aspartate-semialdehyde dehydrogenase	asd	drlmC	wtB_drlmC	1	35093.3	26989.6	0.769083	0.449309	1	0.885843
tr|U5M4C4|U5M4C4_ECOLI	Aspartate-semialdehyde dehydrogenase	asd	drlmE	wtB_drlmE	1	35352	26230.3	0.741975	0.357907	1	0.59589
tr|U5M4C4|U5M4C4_ECOLI	Aspartate-semialdehyde dehydrogenase	asd	drlmF	wtB_drlmF	2	28520.5	32419.1	1.1367	0.578065	1	0.739348
tr|U5M4D2|U5M4D2_ECOLI	TDP-4-oxo-6-deoxy-D-glucose transaminase	wecE	drlmF	wtB_drlmF	1	5372.96	3680.64	0.685031	0.224552	1	0.435923
tr|U5M4D4|U5M4D4_ECOLI	Glycerophosphodiester phosphodiesterase, cytosolic	ugpQ	drlmC	wtB_drlmC	1	11953.6	13214.1	1.10545	0.383478	1	0.857473
tr|U5M4D4|U5M4D4_ECOLI	Glycerophosphodiester phosphodiesterase, cytosolic	ugpQ	drlmE	wtB_drlmE	1	19372.1	24791	1.27972	0.00669908	1	0.0642442
tr|U5M4D5|U5M4D5_ECOLI	Putative carboxysome structural protein with predicted role in ethanolamine utilization	eutL	drlmC	wtB_drlmC	2	15626.2	17294.9	1.10679	0.500653	1	0.900447
tr|U5M4D5|U5M4D5_ECOLI	Putative carboxysome structural protein with predicted role in ethanolamine utilization	eutL	drlmE	wtB_drlmE	2	14892.5	16410.2	1.10192	0.450015	1	0.661908
tr|U5M4D5|U5M4D5_ECOLI	Putative carboxysome structural protein with predicted role in ethanolamine utilization	eutL	drlmF	wtB_drlmF	2	15884.8	20764.9	1.30721	0.128761	1	0.325697
tr|U5M4E1|U5M4E1_ECOLI	Porphobilinogen deaminase	hemC	drlmC	wtB_drlmC	2	15006	16179.6	1.07821	0.212222	1	0.77138
tr|U5M4E1|U5M4E1_ECOLI	Porphobilinogen deaminase	hemC	drlmE	wtB_drlmE	2	14011.2	17618.2	1.25743	0.0422368	1	0.182748
tr|U5M4E1|U5M4E1_ECOLI	Porphobilinogen deaminase	hemC	drlmF	wtB_drlmF	2	15015.5	22071.7	1.46993	0.00197616	1	0.0254156
tr|U5M4E8|U5M4E8_ECOLI	NADH:ubiquinone oxidoreductase, chain G	nuoG	drlmC	wtB_drlmC	3	12255.2	11367.2	0.92754	0.787393	1	0.948269
tr|U5M4E8|U5M4E8_ECOLI	NADH:ubiquinone oxidoreductase, chain G	nuoG	drlmE	wtB_drlmE	3	13929.7	13944.1	1.00103	0.99653	1	0.99653
tr|U5M4E8|U5M4E8_ECOLI	NADH:ubiquinone oxidoreductase, chain G	nuoG	drlmF	wtB_drlmF	3	12126.8	12221.2	1.00778	0.974332	1	0.994062
tr|U5M4F0|U5M4F0_ECOLI	Magnesium/nickel/cobalt transporter	corA	drlmC	wtB_drlmC	1	4696.4	4689.88	0.99861	0.997479	1	0.997479
tr|U5M4F0|U5M4F0_ECOLI	Magnesium/nickel/cobalt transporter	corA	drlmE	wtB_drlmE	1	4023.75	3487.3	0.866679	0.268333	1	0.518812
tr|U5M4F0|U5M4F0_ECOLI	Magnesium/nickel/cobalt transporter	corA	drlmF	wtB_drlmF	2	6753.87	8635.07	1.27854	0.022773	1	0.117154
tr|U5M4F3|U5M4F3_ECOLI	NADH-quinone oxidoreductase subunit A	nuoA	drlmC	wtB_drlmC	1	24468.4	21288.1	0.870024	0.655706	1	0.937325
tr|U5M4F3|U5M4F3_ECOLI	NADH-quinone oxidoreductase subunit A	nuoA	drlmE	wtB_drlmE	1	23180.5	18023.8	0.777541	0.374577	1	0.605767
tr|U5M4F3|U5M4F3_ECOLI	NADH-quinone oxidoreductase subunit A	nuoA	drlmF	wtB_drlmF	1	27675.6	15397.6	0.556359	0.15093	1	0.356227
tr|U5M4F5|U5M4F5_ECOLI	Transaldolase	talA	drlmC	wtB_drlmC	3	98800	92360.7	0.934825	0.586415	1	0.925969
[truncated: 836 more rows]

## Sheet: allProteinList
proteinGN	protein_ID	proteinName
insH1	U5LZW9	IS5 transposase and trans-activator
insE1	U5LX13	IS3 transposase A
insC1	U5M0F9	IS2 repressor TnpA
ldrA	U5LYL2	Toxic polypeptide, small
insA	U5M0I3	IS1 repressor TnpA
insA	U5M3J9	IS1 repressor TnpA
insD1	U5LZM7	IS2 transposase TnpB
insF1	U5LVD0	IS3 transposase B
insI1	U5M6G8	IS30 transposase
insB1	U5LVI2	IS1 transposase B
insL1	U5M4A9	IS186 transposase
insB1	U5LV54	IS1 transposase B
grxA	U5LWL5	Glutaredoxin 1, redox coenzyme for ribonucleotide reductase (RNR1a
ompX	U5LWI4	Outer membrane protein X
yceF	U5LX56	Maf-like protein YceF
yliF	U5LWK2	Putative membrane-anchored diguanylate cyclase
flgK	U5LX52	Flagellar hook-filament junction protein 1
puuC	U5LXU0	Gamma-Glu-gamma-aminobutyraldehyde dehydrogenase, NAD(P)H-dependen
rlmC	U5LWM4	23S rRNA (uracil(747)-C(5))-methyltransferase RlmC
torR	U5LWY8	DNA-binding response regulator in two-component regulatory system with TorS
iraM	U5LXA7	Anti-adapter protein IraM
clsB	U5LWG2	Cardiolipin synthase 2
yciB	U5LXJ1	Probable intracellular septation protein A
oppC	U5LXI0	Oligopeptide transporter subunit
ydcX	U5LY64	Conserved protein, DUF2566 family
pinR	U5LY02	Rac prophage predicted site-specific recombinase
yeaW	U5LZ68	Putative 2Fe-2S cluster-containing protein
hspQ	U5LWW6	Heat shock protein hspQ
yebE	U5LZA7	Inner membrane protein, DUF533 family
tsaB	U5LZ73	tRNA(ANN) t(6)A37 threonylcarbamoyladenosine modification protein binding partner and protease for TsaD
rluB	U5LXQ0	Pseudouridine synthase
mcbR	U5LY69	Colanic acid and biofilm gene transcriptional regulator, MqsR-controlled
yedP	U5LZK0	Putative mannosyl-3-phosphoglycerate phosphatase
wbbJ	U5LZQ9	Putative lipopolysaccharide biosynthesis O-acetyl transferase
ydfZ	U5LYD9	Uncharacterized protein
hokA	U5M4S3	Toxic polypeptide, small
artPPE	U5LWM7	Arginine transporter subunit
ydbL	U5LY12	YdbL
nikC	U5M4L0	Nickel transporter subunit
yhjB	U5M4P1	Uncharacterized protein
otsB	U5LZF5	Trehalose 6-phosphate phosphatase
fliQ	U5LZJ5	Flagellar biosynthesis protein
yihG	U5M5I9	Inner membrane protein, Predicted acyltransferas
rbsR	U5M5A6	DNA-binding transcriptional repressor of ribose metabolism
waaG	U5M4Y4	Glucosyltransferase I
fpr	U5M5P3	Ferredoxin-NADP reductase
glnQ	U5LWH9	Glutamine transporter subunit
nrfG	U5M660	Heme lyase (NrfEFG) for insertion of heme into c552, subunit NrfG
waaC	U5M4X3	ADP-heptose:LPS heptosyl transferase I
yjgH	U5M6L4	Conserved protein, UPF0131 family
wecG	U5M5D4	UDP-N-acetyl-D-mannosaminuronic acid transferase
ysgA	U5M5G5	Putative hydrolase
yjdP	U5M678	YjdP
rraB	U5M6L9	Regulator of ribonuclease activity B
yjiY	U5M6V3	Putative inner membrane protein
dtdPE	U5M5L1	D-tyrosyl-tRNA(Tyr) deacylase
mdtN	U5M666	Membrane fusion protein of efflux pump
ilvD	U5M5B4	Dihydroxy-acid dehydratase
rpmG	U5M4Y9	50S ribosomal protein L33
malS	U5M4T5	Alpha-amylase
alkB	U5M056	Oxidative demethylase of N1-methyladenine or N3-methylcytosine DNA lesions
eutS	U5M0Y1	Putative carboxysome structural protein with predicted role in ethanol utilization
ypfJ	U5M0Z6	YpfJ
yjaB	U5M605	Putative acetyltransferase
yjjP	U5M6W4	Inner membrane protein, H-NS-repressed, DUF1212 family
dusCPE	U5LZZ3	tRNA-dihydrouridine synthase
intZ	U5M0W3	CPZ-55 prophage predicted integrase
ygcE	U5M1N3	Putative kinase
yfjT	U5M1D0	Uncharacterized protein
nuoJ	U5M0C3	NADH:ubiquinone oxidoreductase, membrane subunit J
lgt	U5M1U0	Prolipoprotein diacylglyceryl transferase
mglB	U5LZZ9	Methyl-galactoside transporter subunit
fucA	U5M1R1	L-fuculose-1-phosphate aldolase
ytjC	U5M6Z0	Probable phosphoglycerate mutase GpmB
hybA	U5M2C5	Hydrogenase 2 4Fe-4S ferredoxin-type component
yggD	U5M276	Putative DNA-binding transcriptional regulator
tktA	U5M279	Transketolase
ygbN	U5M1J9	Putative transporter
yghSPE	U5M2B5	Putative ATP-binding protein
yraP	U5M2P8	Outer membrane lipoprotein
yphD	U5M161	Putative sugar transporter subunit: membrane component of ABC superfamily
ygiC	U5M2F6	Glutathionylspermidine synthase-like protein
yhfU	U5M391	YhfU
psuK	U5M014	Pseudouridine kinase
rpsM	U5M310	30S ribosomal protein S13
ygiQ	U5M2E0	UPF0313 protein YgiQ
amn	U5LZL9	AMP nucleosidase
nirC	U5M380	Nitrite transporter
gphPE	U5M398	Phosphoglycolate phosphatase
tdcC	U5M2M5	Threonine/serine transporter TdcC
ugpB	U5M3K8	Glycerol-3-phosphate transporter subunit
ulaE	U5M6H0	L-ribulose-5-phosphate 3-epimerase UlaE
yiaR	U5M3X0	Putative L-xylulose 5-phosphate 3-epimerase
yigA	U5M4E5	Conserved protein, DUF484 family
yiaW	U5M3X3	Inner membrane protein, DUF3302 family
hcaB	U5M156	3-phenylpropionate-dihydrodiol/cinnamic acid-dihydrodiol dehydrogenase
ubiD	U5M4H5	3-octaprenyl-4-hydroxybenzoate carboxy-lyase
gadX	U5M3Q9	DNA-binding transcriptional dual regulator
frvB	U5M4M6	Fused predicted PTS enzymes: IIB component/IIC component
aroK	U5M3A4	Shikimate kinase 1
kbl	U5M400	Glycine C-acetyltransferase
kdgK	U5M3R8	Ketodeoxygluconokinase
rnpA	U5M470	Ribonuclease P protein component
dgoK	U5M461	2-oxo-3-deoxygalactonate kinase
rpmB	U5M418	50S ribosomal protein L28
yidP	U5M452	Putative DNA-binding transcriptional regulator
yiiQ	U5M4P9	YiiQ
yjbR	U5M565	YjbR
metL	U5M4R9	Fused aspartokinase II/homoserine dehydrogenase II
alr	U5M560	Alanine racemase
dppF	U5M4Q8	Dipeptide transporter
yadK	U5LUM8	Putative fimbrial-like adhesin protein
phnP	U5M596	5-phospho-alpha-D-ribosyl 1,2-cyclic phosphate phosphodiesterase
erpA	U5LUQ3	Iron-sulfur cluster insertion protein ErpA
basR	U5M5B7	DNA-binding response regulator in two-component regulatory system with BasS
ydcT	U5LY60	Putative spermidine/putrescine transporter subunit
ykfM	U5LW51	YkfM
caiC	U5LUD2	Probable crotonobetaine/carnitine-CoA ligase
yjeM	U5M5F7	Putative transporter
ybaA	U5LWN0	Conserved protein, DUF1428 family
ybaM	U5LWN9	YbaM
mhpE	U5LWE6	4-hydroxy-2-oxovalerate aldolase
queA	U5LWI6	S-adenosylmethionine:tRNA ribosyltransferase-isomerase
rnhB	U5LUT3	Ribonuclease HII
ybjO	U5LXP8	Inner membrane protein, DUF2593 family
ybaT	U5LWQ5	Putative amino acid transporter
artIPE	U5LXQ2	Arginine transporter subunit
hyaE	U5LY06	Putative HyaA chaperone
ybjS	U5LXQ7	Putative NAD(P)H-binding oxidoreductase with NAD(P)-binding Rossmann-fold domain
panE	U5LWK3	2-dehydropantoate 2-reductase
purK	U5LWT0	N5-carboxyaminoimidazole ribonucleotide synthase
appA	U5LY10	Phosphoanhydride phosphorylase
yceI	U5LY76	Protein YceI
rluC	U5LYA3	Pseudouridine synthase
ybgJ	U5LX77	Putative allophanate hydrolase, subunit 1
ymfM	U5LYF7	Uncharacterized protein
csgD	U5LY62	DNA-binding transcriptional activator for csgBA
ycdY	U5LY57	YcdX chaperone, redox enzyme maturation protein (REMP) required forswarming
ymfD	U5LYE9	E14 prophage predicted SAM-dependent methyltransferase
cusR	U5LWX1	DNA-binding response regulator in two-component regulatory system with CusS
rhtA	U5LXL3	Threonine and homoserine efflux system
mngB	U5LX95	Alpha-mannosidase
acnA	U5LYV5	Aconitate hydratase 1
tfaQ	U5LZI2	Qin prophage predicted tail fiber assembly protein
ydcP	U5LZ85	Putative peptidase
ydcS	U5LZ90	Polyhydroxybutyrate (PHB) synthase, ABC transporter periplasmic binding protein-like protein
pyrE	U5M421	Orotate phosphoribosyltransferase
rlmH	U5LX25	Ribosomal RNA large subunit methyltransferase H
slyB	U5LZS0	Outer membrane lipoprotein
chbA	U5M002	N,N'-diacetylchitobiose-specific enzyme IIA component of PTS
galE	U5M071	UDP-galactose-4-epimerase
sppA	U5M031	Protease IV (Signal peptide peptidase)
potI	U5M0I1	Putrescine transporter subunit: membrane component of ABC superfamily
paaZ	U5LZ45	Fused oxepin-CoA hydrolase/3-oxo-5,6-dehydrosuberyl-CoA semialdehydedehydrogenase
mdfA	U5M0H0	Multidrug efflux system protein
gdhA	U5M026	Glutamate dehydrogenase
ymdA	U5M110	YmdA
mdtJ	U5LZN0	Spermidine export protein MdtJ
aroA	U5M0M5	3-phosphoshikimate 1-carboxyvinyltransferase
ycgRPE	U5LYJ4	Flagellar brake protein YcgR
bssS	U5M123	Biofilm regulator
trxB	U5M0K6	Thioredoxin reductase
frr	U5LVX4	Ribosome-recycling factor
opgH	U5M113	Glucans biosynthesis glucosyltransferase H
phoR	U5LWI2	Sensory histidine kinase in two-component regulatory system with PhoB
opgD	U5LZ74	Glucans biosynthesis protein D
purB	U5M192	Adenylosuccinate lyase
pgl	U5LXA5	6-phosphogluconolactonase
ybiP	U5LXF2	Putative hydrolase, inner membrane
gsiB	U5LXG4	Glutathione periplasmic binding protein, ABC superfamily transporte
tusE	U5M0T6	Sulfurtransferase
gsiD	U5M0G1	Glutathione transporter, permease component, ABC superfamily
ybjC	U5LXI4	Conserved protein, DUF1418 family
nsrR	U5M5H1	HTH-type transcriptional repressor NsrR
yeaE	U5M049	Aldo-keto reductase, methylglyoxal to acetol, NADPH-dependent
torC	U5LXW3	Trimethylamine N-oxide (TMAO) reductase I, cytochrome c-type subuni
rutE	U5M0X7	Probable malonic semialdehyde reductase RutE
ycbV	U5M0Q9	Putative fimbrial-like adhesin protein
speF	U5LZY9	Ornithine decarboxylase isozyme, inducible
adhE	U5LYI5	Fused acetaldehyde-CoA dehydrogenase/iron-dependent alcohol dehydrogenase/pyruvate-formate lyase deactivase
yajO	U5LZ82	2-carboxybenzaldehyde reductase
hha	U5LZC4	Modulator of gene expression, with H-NS
otsA	U5M0I2	Trehalose-6-phosphate synthase
yeeE	U5M0R5	Inner membrane protein, UPF0394 family
wza	U5M0W5	Lipoprotein required for capsular polysaccharide translocation through the outer membrane
artJ	U5LXJ3	Arginine binding protein, periplasmic
ymbA	U5LXS1	YmbA
ycaP	U5LXM8	Putative inner membrane protein, UPF0702 family
lolC	U5M178	Lipoprotein-releasing system transmembrane protein
ybdN	U5LZR4	YbdN
rimO	U5LXG9	Ribosomal protein S12 methylthiotransferase RimO
umuDPE	U5M1C8	DNA polymerase V, subunit D
kdsA	U5M1F6	2-dehydro-3-deoxyphosphooctonate aldolase
yecN	U5M0G3	Inner membrane protein, MAPEG family
yejH	U5M176	Putative ATP-dependent DNA or RNA helicase
shiA	U5M0P0	Shikimate transporter
ariR	U5LYC5	RcsB connector protein for regulation of biofilm and acid-resistanc
puuD	U5M1S6	Gamma-Glu-GABA hydrolase
aroC	U5M1L5	Chorismate synthase
mglA	U5M143	Galactose/methyl galactoside import ATP-binding protein MglA
ycgV	U5LYF6	Putative adhesin
cydC	U5LXL1	Fused glutathione, cysteine exporter subunits of ABC superfamily: membrane component/ATP-binding component
hcaC	U5M240	3-phenylpropionate/cinnamic acid dioxygenase ferredoxin subunit
yebC	U5M0F8	Probable transcriptional regulatory protein YebC
tpx	U5M1V0	Probable thiol peroxidase
nadB	U5M275	Quinolinate synthase, L-aspartate oxidase (B protein) subunit
narW	U5M266	Nitrate reductase 2 (NRZ), delta subunit (Assembly subunit)
hycH	U5M2J3	Protein required for maturation of hydrogenase 3
ygaZ	U5M2G3	Putative L-valine exporter, norvaline resistance
ansP	U5M256	L-asparagine transporter
ydcJ	U5M227	Putative metalloenzyme
ybhP	U5LXD4	Conserved protein, endo/exonuclease/phosphatase family PFAM PF0337
argO	U5M344	Arginine exporter protein ArgO
ygjR	U5M3H4	Putative NAD(P)-binding dehydrogenase
smpB	U5M2B9	SsrA-binding protein
ygiS	U5M3C3	Putative transporter subunit: periplasmic-binding component of ABC superfamily
glsB	U5M2B8	Glutaminase
narI	U5M1H2	Nitrate reductase 1, gamma (Cytochrome b(NR)) subunit
kbaZ	U5M3L2	D-tagatose-1,6-bisphosphate aldolase subunit KbaZ
galU	U5M1H6	Glucose-1-phosphate uridylyltransferase
phoB	U5LZ62	DNA-binding response regulator in two-component regulatory system with PhoR (Or CreC)
kduD	U5M2V0	2-deoxy-D-gluconate 3-dehydrogenase
yhdY	U5M3Z3	Putative amino-acid transporter subunit
tsaC	U5M3Z8	Threonylcarbamoyl-AMP synthase
nlpI	U5M3P2	Lipoprotein NlpI
rplB	U5M430	50S ribosomal protein L2
dosC	U5M286	Diguanylate cyclase, cold-and stationary phase-induced oxygen-dependent biofilm regulator
bfd	U5M447	Bacterioferritin-associated ferredoxin
yedI	U5M3K7	Conserved inner membrane protein
yeaO	U5M355	YeaO
yciE	U5M1L9	Putative rubrerythrin/ferritin-like metal-binding protein
bglX	U5M415	Beta-D-glucoside glucohydrolase, periplasmic
thiD	U5M3Y9	Bifunctional hydroxy-methylpyrimidine kinase/ hydroxy-phosphomethylpyrimidine kinase
yebT	U5M3A0	YebT
ygeH	U5M2V8	Predictedtranscriptional regulator
yejB	U5M451	Microcin C transporter YejABEF, permease subunit ABC family
safA	U5M295	Two-component system connector membrane protein, EvgSA to PhoQP
gtrS	U5M1N2	Serotype-specific glucosyl transferase, CPS-53 (KpLE1) prophage
purT	U5M3B4	Phosphoribosylglycinamide formyltransferase 2
mrp	U5M3Z9	Antiporter inner membrane protein
yehA	U5M3Z4	Putative fimbrial-like adhesin protein
ypfG	U5M1X9	YpfG
ais	U5M4B6	Lipopolysaccharide core heptose(II)-phosphate phosphatase
yegS	U5M3X6	Probable lipid kinase YegS
hisQ	U5M4H6	Histidine/lysine/arginine/ornithine transporter permease subunit
yhbP	U5M3N1	UPF0306 protein YhbP
rpoEPE	U5M5A5	RNA polymerase sigma factor
wzxC	U5M3T2	Putative colanic acid exporter
truA	U5M4K6	tRNA pseudouridine synthase A
yffS	U5M4Y1	Uncharacterized protein
yfdF	U5M4P8	YfdF
cdd	U5M424	Cytidine deaminase
yffN	U5M4X6	Uncharacterized protein
acpS	U5M597	Holo-[acyl-carrier-protein] synthase
napA	U5M475	Nitrate reductase
nuoL	U5M4E4	NADH:ubiquinone oxidoreductase, membrane subunit L
srlA	U5M5J6	Glucitol/sorbitol-specific enzyme IIC component of PTS
emrB	U5M5J0	Multidrug efflux system protein
hycI	U5M5K9	Protease involved in processing C-terminal end of HycE
mazE	U5M5R8	Antitoxin of the ChpA-ChpR toxin-antitoxin system
pcm	U5M5N0	Protein-L-isoaspartate O-methyltransferase
ygbL	U5M5M6	Putative class II aldolase
fadH	U5M6K1	2,4-dienoyl-CoA reductase, NADH and FMN-linked
tdcR	U5M6N5	DNA-binding transcriptional activator
yraI	U5M6Q6	Putative periplasmic pilin chaperone
aaeA	U5M6Y9	p-hydroxybenzoic acid efflux pump subunit AaeA
rlmE	U5M6U3	Ribosomal RNA large subunit methyltransferase E
lptA	U5M6V7	Periplasmic LPS-binding protein
def	U5M718	Peptide deformylase
yhfY	U5M7A3	YhfY
gspE	U5M751	General secretory pathway component, cryptic
uspB	U5M7Q5	Universal stress protein B
ibpA	U5M892	Small heat shock protein IbpA
yhjK	U5M7T2	Cyclic-di-GMP phosphodiesterase
kup	U5M8E3	Low affinity potassium transport system protein kup
gpr	U5M6D4	L-glyceraldehyde 3-phosphate reductase
rpsQ	U5M739	30S ribosomal protein S17
arcB	U5M6W5	Aerobic respiration control sensor histidine protein kinase, cognateto two-component response regulators ArcA and RssB
yghQ	U5M6C1	Putative inner membrane protein
visC	U5M665	Putative oxidoreductase with FAD/NAD(P)-binding domain
ygeG	U5M5Y8	Putative chaperone
yqjI	U5M6J3	Putative transcriptional regulator, PadR family
yqjC	U5M6L6	YqjC
fadB	U5M8L8	Fatty acid oxidation complex subunit alpha
phnM	U5M9E1	Ribophosphonate triphosphate hydrolase
metJ	U5M8W5	Met repressor
aceK	U5M965	Isocitrate dehydrogenase kinase/phosphatase
lysS	U5M650	Lysine--tRNA ligase
mdtO	U5M9C8	Membrane translocase (MDR) of MdtNOP efflux pump, PET family
araE	U5M5X5	Arabinose transporter
gntX	U5M7I6	Protein required for the utilization of DNA as a carbon source
yaaI	U5LVD2	UPF0412 protein YaaI
metI	U5LVZ5	DL-methionine transporter subunit
yraN	U5M6R2	UPF0102 protein YraN
rhaD	U5M8S4	Rhamnulose-1-phosphate aldolase
araB	U5LVL8	Ribulokinase
yaiY	U5LWA8	Inner membrane protein, DUF2755 family
codA	U5LW81	Cytosine/isoguanine deaminase
livM	U5M7M6	Leucine/isoleucine/valine transporter subunit
ybaV	U5LWG4	Conserved protein, ComEA-like protein
leuC	U5LVM7	3-isopropylmalate dehydratase large subunit
folA	U5LVG5	Dihydrofolate reductase
cusF	U5LWS9	Periplasmic copper-and silver-binding protein
tesB	U5LWH3	Acyl-CoA thioesterase II
aphA	U5M9A3	Class B acid phosphatase
entS	U5LWU6	Enterobactin exporter EntS
yaiC	U5LWB2	Diguanylate cyclase, cellulose regualtor
yciV	U5M1C4	YciV
gudX	U5M5S2	Uncharacterized protein
puuA	U5M1E9	Gamma-Glu-putrescine synthase
yciI	U5M184	Putative enzyme
intE	U5M0X9	E14 prophage predicted integrase
holB	U5M0T5	DNA polymerase III, delta prime subunit
murG	U5LVK0	UDP-N-acetylglucosamine--N-acetylmuramyl-(pentapeptide) pyrophosphoryl-undecaprenol N-acetylglucosamine transferase
gfcE	U5M0H8	Lipoprotein required for formation of the O-antigen capsule, predicted exopolysaccharide export protein
csgC	U5M0M8	Curli assembly protein
ydfO	U5M200	Uncharacterized protein
paaH	U5M1L7	3-hydroxyadipyl-CoA dehydrogenase, NAD+-dependent
ydeS	U5M1W5	Putative fimbrial-like adhesin protein
yjdL	U5M9H7	Dipeptide and tripeptide permease
ycjU	U5M1G4	Beta-phosphoglucomutase
uxuB	U5M9Z7	D-mannonate oxidoreductase, NAD-dependent
miaA	U5M9L7	tRNA dimethylallyltransferase
yjhX	U5M9Y1	UPF0386 protein YjhX
ybaL	U5LWJ9	Putative transporter with NAD(P)-binding Rossmann-fold domain
fimF	U5M9Z1	Minor component of type 1 fimbriae
sucD	U5LX53	Succinyl-CoA ligase [ADP-forming] subunit alpha
pyrLPE	U5M9T4	PyrBI operon leader peptide
yobF	U5M2U8	YobF
yedL	U5M324	Putative acyltransferase
yjjB	U5MA25	UPF0442 protein YjjB
hicB	U5M1Q2	Antitoxin for the HicAB toxin-antitoxin system
yeeY	U5M383	Putative DNA-binding transcriptional regulator
rfbD	U5M3A6	dTDP-4-dehydrorhamnose reductase subunit, NAD(P)-binding, of dTDP-L-rhamnose synthase
yebS	U5M2V6	Inner membrane protein
yodC	U5M341	YodC
sufC	U5M2C6	SufBCD Fe-S cluster assembly scaffold protein, ATP-binding protein
nudI	U5M3V3	Nucleoside triphosphatase NudI
yfcV	U5M473	Putative fimbrial-like adhesin protein
yejL	U5M3P0	UPF0352 protein YejL
yfeH	U5M4B5	Putative inner membrane protein
gcl	U5LWM3	Glyoxylate carboligase
hyfC	U5M4H4	Hydrogenase 4, membrane subunit
frcPE	U5M496	Formyl-coenzyme A transferase
rcnB	U5M3G2	Periplasmic modulator of Ni and Co efflux
talA	U5M4F5	Transaldolase
tyrR	U5M1G9	DNA-binding transcriptional dual regulator, tyrosine-binding protei
yeeO	U5M359	Putative multdrug exporter, MATE family
yohK	U5M3J0	Inner membrane protein, LrgB family
yfjR	U5M4V6	CP4-57 prophage predicted DNA-binding transcriptional regulator
rseA	U5M4Q6	Anti-sigma-E factor RseA
fhlA	U5M532	DNA-binding transcriptional activator
hypA	U5M528	Probable hydrogenase nickel incorporation protein HypA
mzrA	U5M610	Modulator protein MzrA
cheW	U5M2Z5	Purine-binding chemotaxis protein
yhhQ	U5M746	Inner membrane protein, DUF165 family
iadA	U5MA01	Isoaspartyl dipeptidase
purM	U5M4I8	Phosphoribosylformylglycinamidine cyclo-ligase
yegX	U5M3F8	Putative hydrolase
yeiL	U5M3L4	DNA-binding transcriptional activator of stationary phase nitrogen survival
napG	U5M3Q4	Ferredoxin-type protein essential for electron transfer from ubiquinol to periplasmic nitrate reductase (NapAB)
yghG	U5M5R7	Pilotin, required for secretin (GspDbeta) OM localization part of defective Gsp-beta operon verified lipoprotein
yhdJ	U5M6F3	DNA adenine methyltransferase, SAM-dependent
gabP	U5M4W9	Gamma-aminobutyrate transporter
yicL	U5M7J9	Putative inner membrane protein
glyS	U5M7B3	Glycine--tRNA ligase beta subunit
yibA	U5M7E2	Putative lyase containing HEAT-repeat
fbaB	U5M3F5	Fructose-bisphosphate aldolase class I
yigG	U5M7Y2	Conserved inner membrane protein
ilvM	U5M7T7	Acetolactate synthase II, small subunit
emrD	U5M7L2	Multidrug efflux system protein
yhbE	U5M684	Putative inner membrane permease
rpsI	U5M6C4	30S ribosomal protein S9
yiiG	U5M856	Conserved lipoprotein
glnA	U5M831	Glutamine synthetase
pgiPE	U5M8K4	Glucose-6-phosphate isomerase
ydcO	U5M1P7	Uncharacterized protein
mdtP	U5M8Q1	Outer membrane factor of efflux pump
metR	U5M7Z2	DNA-binding transcriptional activator, homocysteine-binding protei
gtrA	U5M481	Bactoprenol-linked glucose translocase
phnN	U5M8R6	Ribose 1,5-bisphosphate phosphokinase PhnN
yjbS	U5M8M7	YjbS
nikRPE	U5M754	Nickel-responsive regulator
rbsBPE	U5M7S7	D-ribose transporter subunit
sugE	U5M8X0	Multidrug efflux system protein
lysU	U5M8V1	Lysine--tRNA ligase
yjjG	U5M9G0	DUMP phosphatase
nusG	U5M8H0	Transcription termination/antitermination protein NusG
insG	U5M971	IS4 transposase
yjcD	U5M8N6	Putative permease
hldD	U5M7G3	ADP-L-glycero-D-manno-heptose-6-epimerase
yjhH	U5M984	KpLE2 phage-like element predicted lyase/synthase
tdcA	U5M626	DNA-binding transcriptional activator
livG	U5M734	Leucine/isoleucine/valine transporter subunit
cpxA	U5M873	Sensory histidine kinase in two-component regulatory system with CpxR
serBPE	U5M9H3	3-phosphoserine phosphatase
ytfH	U5M920	Putative transcriptional regulator, HxlR-type, DUF24 family
ytfT	U5M934	Putative sugar transporter subunit: membrane component of ABC superfamily
dctA	U5M791	C4-dicarboxylate transport protein
zapD	U5LY54	Cell division protein ZapD
ybeZ	U5LZN4	Uncharacterized protein
ahpF	U5LZH7	Alkyl hydroperoxide reductase, F52a subunit, FAD/NAD(P)-binding protein
prpC	U5LYR8	Citrate synthase
ybfB	U5LZR8	Putative membrane protein
ybgD	U5LZT3	Putative fimbrial-like adhesin protein
caiA	U5LXY8	Crotonobetainyl-CoA dehydrogenase
yeaX	U5M018	Putative oxidoreductase
nagC	U5LZN9	DNA-binding transcriptional dual regulator, repressor of N-acetylglucosamine
cynR	U5LYS3	Transcriptional activator of cyn operon autorepressor
potE	U5LZQ6	Putrescine/proton symporter: putrescine/ornithine antiporter
nudL	U5M029	Uncharacterized Nudix hydrolase NudL
yedQ	U5M0D0	Putative membrane-anchored diguanylate cyclase
proS	U5LYI8	Proline--tRNA ligase
fliT	U5M0A5	Flagellar protein FliT
znuA	U5M059	Zinc transporter subunit: periplasmic-binding component of ABC superfamily
ispH	U5LXX7	4-hydroxy-3-methylbut-2-enyl diphosphate reductase
mrdB	U5LZK4	Cell wall shape-determining protein
ykgB	U5LV78	Inner membrane protein, DUF417 family
tolA	U5LZV3	Membrane anchored protein in TolA-TolQ-TolR complex
yahM	U5LYR3	YahM
ybdZ	U5LVU4	Stimulator of EntF adenylation activity, MbtH-like protein
yahD	U5LV90	Ankyrin repeat protein
ybeX	U5LW01	Predicteed ion transport
cydA	U5LW60	Cytochrome d terminal oxidase, subunit I
yeiB	U5M0U6	Putative inner membrane protein
ccmH	U5M0Y8	Heme lyase, CcmH subunit
gltK	U5LVZ7	Glutamate, aspartate ABC transporter permease subunit
atoE	U5M118	Short chain fatty acid transporter
nrdB	U5M130	Ribonucleoside-diphosphate reductase 1, beta subunit, ferritin-likeprotein
prpR	U5LV99	Propionate catabolism operon regulatory protein
nuoC	U5M180	NADH-quinone oxidoreductase subunit C/D
ada	U5M108	Fused DNA-binding transcriptional dual regulator/O6-methylguanine-DNA methyltransferase
maeB	U5M1R4	Fused malic enzyme predicted oxidoreductase/predicted phosphotransacetylase
ypjD	U5M248	Putative inner membrane protein
yqaA	U5M2B1	Inner membrane protein, COG1238 family
lpxP	U5M1K1	Palmitoleoyl-acyl carrier protein (ACP)-dependent acyltransferase
hyfB	U5M1T2	Hydrogenase 4, membrane subunit
suhB	U5M1Y3	Inositol monophosphatase
mprA	U5M2A7	DNA-binding transcriptional repressor of microcin B17 synthesis andmultidrug efflux
yfjL	U5M264	Uncharacterized protein
yacL	U5LYF4	UPF0231 protein yacL
secM	U5LYD7	Secretion monitor
yqfA	U5M2Y2	Inner membrane protein, hemolysin III family HylIII
ftsP	U5M364	Cell division protein FtsP
exbD	U5M353	Membrane spanning protein in TonB-ExbB-ExbD complex
fbaA	U5M303	Fructose-bisphosphate aldolase, class II
cysB	U5LYN5	DNA-binding transcriptional dual regulator, O-acetyl-L-serine-binding protein
ppiA	U5M432	Peptidyl-prolyl cis-trans isomerase
yqhD	U5M358	Aldehyde reductase, NADPH-dependent
garK	U5M3F4	Glycerate kinase I
gltD	U5M3N9	Glutamate synthase, 4Fe-4S protein, small subunit
rihC	U5LY66	Non-specific ribonucleoside hydrolase RihC
kdsC	U5M3M3	3-deoxy-D-manno-octulosonate 8-phosphate phosphatase
recA	U5M2B6	Protein RecA
cysG	U5M436	Siroheme synthase
panM	U5M4E2	PanD autocleavage accelerator, panothenate synthesis
bcsB	U5M4J7	Regulator of cellulose synthase, cyclic di-GMP binding protein
rtcR	U5M4B7	Sigma 54-dependent transcriptional regulator of rtcBA expression
yibB	U5M4S0	Conserved protein, pfam09612 family
yieP	U5M543	Putative transcriptional regulator
aslA	U5M574	Acrylsulfatase-like enzyme
yihN	U5M5E1	Inner membrane protein, predicted transporter
gadE	U5M4H9	DNA-binding transcriptional activator
rsxB	U5LZH4	Electron transport complex subunit RsxB
narUPE	U5LZ35	Nitrate/nitrite transporter
malFPE	U5M5V5	Maltose transporter subunit
dusAPE	U5M5W7	tRNA-dihydrouridine synthase
ralR	U5LYT7	Rac prophage restriction alleviation protein
soxR	U5M5Y0	DNA-binding transcriptional dual regulator, Fe-S center for redox-sensing
rplLPE	U5M5S4	50S ribosomal protein L7/L12
envC	U5M4R4	Activator of AmiB,C murein hydrolases, septal ring factor
dinF	U5M5W4	Oxidative stress resistance protein predicted MATE family efflux pump UV and mitomycin C inducible protein
ytfJ	U5M6B4	Putative transcriptional regulator
ydiJ	U5LZM8	Putative FAD-linked oxidoreductase
ddpX	U5LZ47	D-ala-D-ala dipeptidase, Zn-dependent
asd	U5M4C4	Aspartate-semialdehyde dehydrogenase
gltS	U5M4V0	Glutamate transporter
astC	U5LZT7	Succinylornithine transaminase
pdxH	U5LZI4	Pyridoxine/pyridoxamine 5'-phosphate oxidase
tatB	U5M5A8	Sec-independent protein translocase protein TatB
pncA	U5LZV6	Nicotinamidase/pyrazinamidase
gadB	U5LZ50	Glutamate decarboxylase B, PLP-dependent
ybhQ	U5M012	Inner membrane protein
kilR	U5LYU1	Rac prophage inhibitor of ftsZ, killing protein
rimI	U5M6Q3	Ribosomal-protein-S18-alanine N-acetyltransferase
msrB	U5LZW3	Peptide methionine sulfoxide reductase MsrB
moeB	U5M041	Molybdopterin synthase sulfurylase
yjjY	U5M6T1	YjjY
sapD	U5LYP8	Antimicrobial peptide transport ABC system ATP-binding protein
yjiN	U5M6M1	Zinc-type alcohol dehydrogenase-like protein
trg	U5LYZ9	Methyl-accepting chemotaxis protein III, ribose and galactose sensorreceptor
ydhL	U5LZJ4	YdhL
pspC	U5LYQ8	DNA-binding transcriptional activator
ybhD	U5LZY5	Putative DNA-binding transcriptional regulator
pfkB	U5LZR2	Phosphofructokinase
dicB	U5LZC5	Qin prophage cell division inhibition protein
ygaC	U5M1E6	YgaC
avtA	U5M3W1	Valine-pyruvate aminotransferase 1
ynjI	U5LYY2	Inner membrane protein
hofB	U5LVL5	Conserved protein with nucleoside triphosphate hydrolase domain
asr	U5LYH7	Acid shock protein
yccE	U5LXW7	YccE
ynfD	U5LZL6	YnfD
tolQ	U5LW65	Membrane spanning protein in TolA-TolQ-TolR complex
moeA	U5M0F4	Molybdopterin molybdenumtransferase molybdopterin biosynthesis protein
leuS	U5LVZ0	Leucine--tRNA ligase
cnu	U5M2L0	OriC-binding complex H-NS/Cnu binds 26 bp cnb site also forms a complex with StpA
yihU	U5M5K7	Gamma-hydroxybutyrate dehydrogenase, NADH-dependent
yhhM	U5M7N4	Conserved protein, DUF2500 family
dgoT	U5M7M9	D-galactonate transporter
pstC	U5M8C7	Phosphate transporter subunit
ycjZ	U5LYS2	Putative DNA-binding transcriptional regulator
yjfC	U5M9N2	Glutathionylspermidine synthase-like protein
hokB	U5LZ69	Toxic polypeptide, small
wrbA	U5LY35	NAD(P)H dehydrogenase (quinone)
treA	U5M131	Periplasmic trehalase
yicN	U5M4V9	YicN
fis	U5M3T5	DNA-binding protein Fis
thiC	U5M509	Phosphomethylpyrimidine synthase
yadH	U5LY80	Putative transporter subunit: membrane component of ABC superfamil
sbp	U5M878	Sulfate transporter subunit
ybhJ	U5LWC9	Putative hydratase
alaA	U5M0D3	Valine-pyruvate aminotransferase 2
ugpA	U5M4J0	Glycerol-3-phosphate transporter subunit
yhaO	U5M2M2	Putative transporter
rluF	U5M613	Pseudouridine synthase
ybcI	U5LWT5	Inner membrane protein, DUF457 family
yccJ	U5M0X3	YccJ
bolA	U5LWL3	Stationary-phase morphogene, transcriptional repressor for mreB alsoregulator for dacA, dacC, and ampC
citG	U5LZS4	2-(5''-triphosphoribosyl)-3'-dephosphocoenzyme-A synthase
ydaT	U5M1J8	Uncharacterized protein
dnaX	U5LZD3	DNA polymerase III/DNA elongation factor III, tau and gamma subunit
ynfC	U5M2H1	UPF0257 lipoprotein YnfC
proW	U5M4Y5	Glycine betaine transporter subunit
waaS	U5M7H1	Lipopolysaccharide core biosynthesis protein
yifE	U5M8F1	Conserved protein, UPF0438 family
ygfM	U5M640	Putative oxidoreductase
ykgH	U5LYQ3	Putative inner membrane protein
yhcD	U5M3U3	Putative outer membrane mbrial subunitusher protein
yjcO	U5M5Z5	YjcO
yqeA	U5M5K4	Carbamate kinase
pmbA	U5M940	Putative peptidase required for the maturation and secretion of theantibiotic peptide MccB17
secG	U5M3Q2	Preprotein translocase membrane subunit
dbpA	U5LYT3	ATP-dependent RNA helicase DbpA
btuD	U5M2T6	Vitamin B12 import ATP-binding protein BtuD
rplK	U5M939	50S ribosomal protein L11
dcuS	U5M8U6	Sensory histidine kinase in two-component regulatory system with DcuR, regulator of anaerobic fumarate respiration
apt	U5LZ38	Adenine phosphoribosyltransferase
obgE	U5M3K5	GTPase Obg
yiaL	U5M4T8	YiaL
yicSPE	U5M516	Putative periplasmic protein
yiaV	U5M4U5	Membrane fusion protein (MFP) component of efflux pump, signal anchor
rbsD	U5M5A1	D-ribose pyranase
ybbM	U5LWQ9	Inner membrane protein, UPF0014 family
hscB	U5M142	Co-chaperone protein HscB
ycjN	U5LXV0	Putative sugar transporter subunit: periplasmic-binding component ofABC superfamily
fliYPE	U5LZH3	Cystine transporter subunit
yhcN	U5M2W5	YhcN
bcsEPE	U5M4Q5	Cellulose production protein
ycdT	U5M0Z3	Diguanylate cyclase, membrane-anchored
hybF	U5M2C0	Probable hydrogenase nickel incorporation protein HypA
gam	U5LXB6	Host-nuclease inhibitor protein Gam
speD	U5LVS4	S-adenosylmethionine decarboxylase proenzyme
secF	U5LZ72	Protein-export membrane protein SecF
ydhS	U5LYP0	Conserved protein with FAD/NAD(P)-binding domain
yfaQ	U5M1B1	Uncharacterized protein
yedA	U5M0M6	Amino acid exporter for phenylalanine, threonine
poxB	U5M070	Pyruvate dehydrogenase (Pyruvate oxidase), thiamin-dependent, FAD-binding protein
stpA	U5M5H7	DNA-binding protein
yjgA	U5M6C7	UPF0307 protein YjgA
ygbM	U5M2L1	Hydroxypyruvate isomerase
hybD	U5M5T2	Maturation protease for hydrogenase 2
rutF	U5M0K1	FMN reductase (NADH) RutF
creC	U5MA64	Sensory histidine kinase in two-component regulatory system with CreB or PhoB, regulator of the CreBC regulon
tatA	U5M4G9	Sec-independent protein translocase protein TatA
gltA	U5M016	Citrate synthase
elfC	U5LWU4	Putative outer membrane usher protein
yqjG	U5M6M0	Putative S-transferase
yfhR	U5M4L7	Uncharacterized protein
ilvE	U5M8F5	Branched-chain amino-acid aminotransferase
ygiN	U5M6F6	Quinol monooxygenase
yegD	U5M0M2	Putative chaperone
ftsE	U5M4J8	Putative transporter subunit: ATP-binding component of ABC superfamily
yaiPPE	U5LZ36	Putative glucosyltransferase
tauD	U5LZ40	Taurine dioxygenase, 2-oxoglutarate-dependent
yoaH	U5M0B1	UPF0181 protein yoaH
cstA	U5LZQ8	Carbon starvation protein
yqiC	U5M3D9	YqiC
rsmF	U5M0D1	Ribosomal RNA small subunit methyltransferase F
rfbBPE	U5M3S7	dTDP-glucose 4,6-dehydratase
ulaA	U5M5I1	L-ascorbate-specific enzyme IIC component of PTS
ydfR	U5LZJ1	Uncharacterized protein
yjhF	U5M5Q6	KpLE2 phage-like element predicted transporter
paaD	U5M203	Ring 1,2-phenylacetyl-CoA epoxidase subunit
ymgF	U5LYH0	Inner membrane division septum protein
ydeH	U5LYD4	Diguanylate cyclase, required for pgaD induction
helD	U5LXS9	DNA helicase IV
rlmF	U5M0D7	Ribosomal RNA large subunit methyltransferase F
ygdG	U5M5T3	Flap endonuclease Xni
exuR	U5M2K9	DNA-binding transcriptional repressor
afuC	U5LW29	Fe(3+) ions import ATP-binding protein FbpC
ykgJ	U5LYP1	Uncharacterized protein
scpC	U5M2Z9	Propionyl-CoA:succinate CoA transferase
yjcZ	U5M620	Uncharacterized protein
nusB	U5LVG1	N utilization substance protein B homolog
bioF	U5M000	8-amino-7-oxononanoate synthase
yhaJ	U5M3E1	Putative DNA-binding transcriptional regulator
napB	U5M050	Periplasmic nitrate reductase, electron transfer subunit
mliC	U5M284	Inhibitor of c-type lysozyme, membrane-bound predicted lipoprotein
ygiZ	U5M373	Inner membrane protein
mocA	U5M228	CTP:molybdopterin cytidylyltransferase
fryB	U5M1K5	Putative enzyme IIB component of PTS
ydiB	U5LZN3	Quinate/shikimate dehydrogenase
clpB	U5M5C1	Protein disaggregation chaperone
ygbF	U5M2M7	Putative ssRNA endonuclease Cas2, CRISPR adaptation protein
rnlA	U5M5F5	CP4-57 prophage RNase LS
yfbN	U5M4D9	YfbN
yjgN	U5M6E9	Inner membrane protein, DUF898 family
lon	U5LZA2	Lon protease
yhdU	U5M704	Putative membrane protein
metK	U5M313	S-adenosylmethionine synthase
mreC	U5M3S2	Cell wall structural complex MreBCD transmembrane component MreC
hcaR	U5M152	DNA-binding transcriptional activator of 3-phenylpropionic acid catabolism
mpl	U5M5L0	UDP-N-acetylmuramate:L-alanyl-gamma-D-glutamyl-meso-diaminopimelateligase
rluE	U5M0X4	Pseudouridine synthase
spoT	U5M858	Bifunctional (P)ppGpp synthetase II/ guanosine-3',5'-bis pyrophosphate 3'-pyrophosphohydrolase
aroL	U5LWH2	Shikimate kinase 2
frdA	U5M9K2	Fumarate reductase (Anaerobic) catalytic and NAD/flavoprotein subunit
atpE	U5M8D5	F0 sector of membrane-bound ATP synthase, subunit c
gfcB	U5LWY0	Putative outer membrane lipoprotein
ldrB	U5LXF5	Toxic polypeptide, small
yggS	U5M290	Putative enzyme, binds pyridoxal 5'-phosphate
ghrB	U5M3U2	Glyoxylate/hydroxypyruvate reductase B
ybiO	U5LXL0	Mechanosensitive channel protein, intermediate conductance
curA	U5LZA0	Curcumin/dihydrocurcumin reductase, NADPH-dependent
yhjX	U5M4R3	Inner membrane protein, predicted oxalate-formate antiporter
nrdA	U5M074	Ribonucleoside-diphosphate reductase
mdtK	U5M2B0	Multidrug resistance protein MdtK
sodCPE	U5LZS5	Superoxide dismutase [Cu-Zn]
yoaC	U5M375	Conserved protein, DUF1889 family
fepE	U5LZF7	Regulator of length of O-antigen component of lipopolysaccharide chains
malI	U5M2K5	Transcriptional repressor of Mal regulon
glgA	U5M717	Glycogen synthase
rseC	U5M185	RseC protein involved in reduction of the SoxR iron-sulfur cluster
yciS	U5M1D5	Uncharacterized protein
hyfIPE	U5M520	Hydrogenase 4, Fe-S subunit
nirB	U5M789	Nitrite reductase, large subunit, NAD(P)H-binding protein
cbrA	U5M4X8	Colicin M resistance protein FAD-binding protein, predicted oxidoreductase
orn	U5M672	Oligoribonuclease
rpsH	U5M735	30S ribosomal protein S8
yhcH	U5M6X3	YhcH
yjeO	U5M8Y0	Inner membrane protein
yjgM	U5M5M8	Putative acetyltransferase
nemA	U5M2N6	N-ethylmaleimide reductase, FMN-linked
ycbJ	U5LXV2	YcbJ
ydaQ	U5LZ17	Rac prophage conserved protein
ftsW	U5LUH7	Lipid II flippase FtsW
ybbN	U5LVL6	DnaK co-chaperone, thioredoxin-like protein
dpiA	U5LVX3	Transcriptional regulatory protein
ydiN	U5LYQ6	Inner membrane protein, predicted MFS superfamily transporter
ydhF	U5LYM1	Putative oxidoreductase
pdxA	U5LUE6	4-hydroxythreonine-4-phosphate dehydrogenase
yajL	U5LZ87	Oxidative-stress-resistance chaperone
yeiP	U5M0W6	Elongation factor P-like protein
sxy	U5M0S6	Required for expression of CRP-S-dependent promoters
plsX	U5M153	Phosphate acyltransferase
chiQ	U5LZY0	Putative lipoprotein induced by chitosugars
ldhA	U5M1K6	Fermentative D-lactate dehydrogenase, NAD-dependent
yafT	U5LYS4	Lipoprotein
ytfE	U5M6I0	Iron-sulfur cluster repair protein YtfE
hycF	U5M2D9	Formate hydrogenlyase complex iron-sulfur protein
flgA	U5LX45	Assembly protein for flagellar basal-body periplasmic P ring
rimP	U5M3J7	Ribosome maturation factor RimP
nhaR	U5LY55	DNA-binding transcriptional activator
yohC	U5M0T3	Inner membrane protein, Yip1 family
yhjY	U5M3T8	YhjY
ampH	U5LZ44	Penicillin-binding protein
entH	U5LZG6	Proofreading thioesterase EntH
yebB	U5M2X6	Conserved protein, DUF830 family
yjdK	U5M5C8	YjdK
lldP	U5M4Q7	L-lactate permease
narQ	U5M4G1	Sensory histidine kinase in two-component regulatory system with NarP (NarL)
ymgA	U5LXB1	RcsB connector protein for regulation of biofilm
tsr	U5M5V4	Methyl-accepting chemotaxis protein I, serine sensor receptor
mscL	U5M6H6	Large-conductance mechanosensitive channel
rplF	U5M6J0	50S ribosomal protein L6
kbaY	U5M639	D-tagatose-1,6-bisphosphate aldolase subunit KbaY
ydjL	U5M043	Putative oxidoreductase, Zn-dependent and NAD(P)-binding protein
ygfS	U5M645	Putative oxidoreductase, 4Fe-4S ferredoxin-type subunit
ilvCPE	U5M7U3	Ketol-acid reductoisomerase
yiaF	U5M4L2	YiaF
hslV	U5M894	ATP-dependent protease subunit HslV
rpiB	U5M9D6	Ribose 5-phosphate isomerase B/allose 6-phosphate isomerase
yiiR	U5M5I3	Putative inner membrane protein, DUF805 family
rdoA	U5M5C3	Thr/Ser kinase implicated in Cpx stress response
citC	U5LZT0	[citrate [pro-3S]-lyase] ligase
mppA	U5M1H4	Murein tripeptide (L-ala-gamma-D-glutamyl-meso-DAP) transporter subunit
mdtI	U5M2I7	Spermidine export protein MdtI
csgE	U5M105	Curlin secretion specificity factor
sseB	U5M139	Rhodanase-like enzyme, sulfur transfer from thiosulfate
psuG	U5M158	Pseudouridine-5'-phosphate glycosidase
dacC	U5LWK7	D-alanyl-D-alanine carboxypeptidase (Penicillin-binding protein 6a
matP	U5LWV6	Macrodomain Ter protein
lpxB	U5LVY2	Lipid-A-disaccharide synthase
napC	U5M191	Cytochrome c-type protein
yedE	U5M0K4	Putative inner membrane protein
argT	U5M0F7	Lysine/arginine/ornithine transporter subunit
yeiR	U5M448	Zn-stimulated GTPase involved in zinc homeostasis mutants are cadmium and EDTA sensitive Zn(2+) binding protein
recC	U5M2T2	Exonuclease V (RecBCD complex), gamma chain
pqqL	U5M1V4	Putative peptidase
ftsB	U5M5N6	Cell division protein FtsB
ccmF	U5M466	Heme lyase, CcmF subunit
yhdZ	U5M2Z1	Putative amino-acid transporter subunit
fadA	U5M808	3-ketoacyl-CoA thiolase
yjgB	U5M9V3	Putative alcohol dehydrogenase, Zn-dependent and NAD(P)-binding protein
dsbA	U5M818	Thiol:disulfide interchange protein
yjjW	U5MA41	Putative pyruvate formate lyase activating enzyme
pheT	U5M2G0	Phenylalanine--tRNA ligase beta subunit
ade	U5M872	Adenine deaminase
thiL	U5LWE0	Thiamine-monophosphate kinase
ydiP	U5LYR1	Putative DNA-binding transcriptional regulator
chbC	U5LYV1	N,N'-diacetylchitobiose-specific enzyme IIC component of PTS
cspG	U5LY20	Cold shock protein-like protein, cold-inducible
yafP	U5LYT6	Putative acyltransferase with acyl-CoA N-acyltransferase domain
yobA	U5LZA4	YobA
wzxB	U5M0U0	Putative polisoprenol-linked O-antigen transporter
rsxC	U5M273	Electron transport complex subunit RsxC
ygfF	U5M326	Putative NAD(P)-binding oxidoreductase with NAD(P)-binding Rossmann-fold domain
ruvC	U5M3C8	Crossover junction endodeoxyribonuclease RuvC
norR	U5M1H3	Anaerobic nitric oxide reductase transcription regulator NorR
aaeX	U5M3W7	Protein AaeX
ybgI	U5M005	Putative GTP cyclohydrolase 1 type 2
mglC	U5M428	Methyl-galactoside transporter subunit
ydaU	U5M1Y1	Rac prophage conserved protein
gspK	U5M444	Type II secretion system protein K
yiiD	U5M4L6	Putative acetyltransferase
preA	U5M3J5	Dihydropyrimidine dehydrogenase, NADH-dependent, subunit C
ybiA	U5LXK2	Conserved protein, DUF1768 family
xapB	U5M4U4	Xanthosine transporter
lepB	U5M5A0	Signal peptidase I
scpA	U5M674	Methylmalonyl-CoA mutase
parC	U5M6E6	DNA topoisomerase 4 subunit A
rhtC	U5M7Y7	Threonine efflux pump
epmB	U5M9J2	EF-P-Lys34 lysylation protein weak lysine 2,3-aminomutase
treF	U5M7S6	Cytoplasmic trehalase
ynbC	U5LYZ1	Putative hydrolase
panB	U5LYG8	3-methyl-2-oxobutanoate hydroxymethyltransferase
zwf	U5M057	Glucose-6-phosphate 1-dehydrogenase
ynfB	U5LZD0	UPF0482 protein YnfB
pepB	U5M1X4	Peptidase B
smg	U5M3V0	Protein Smg
hyuA	U5M2U7	D-phenylhydantoinase
gcvH	U5M2Y5	Glycine cleavage system H protein
yadE	U5LVT6	Putative polysaccharide deacetylase lipoprotein
ycbC	U5LWS7	Conserved protein, DUF218 superfamily
dxs	U5LWK0	1-deoxy-D-xylulose-5-phosphate synthase
dkgB	U5LW40	2,5-diketo-D-gluconate reductase B
rlmI	U5LXT3	Ribosomal RNA large subunit methyltransferase I
yafJ	U5LW56	Putative amidotransfease
ycjW	U5LYZ7	Putative DNA-binding transcriptional regulator
yebZ	U5M0D6	Inner membrane protein
glxR	U5LZH0	Tartronate semialdehyde reductase, NADH-dependent
yfeX	U5M1U8	Porphyrinogen oxidase, cytoplasmic
recO	U5M181	DNA repair protein RecO
hdeD	U5M3Q6	Acid-resistance membrane protein
aslB	U5M4D6	Putative regulator of arylsulfatase activity
yggR	U5M366	Putative pilus retraction ATPase
rhaB	U5M4N1	Rhamnulokinase
yidL	U5M535	Putative transcriptional regulator, AraC family
tdh	U5M4X0	L-threonine 3-dehydrogenase
pepQ	U5M5I0	Xaa-Pro dipeptidase
lplA	U5M5Y6	Lipoate-protein ligase A
yjfJ	U5M6F5	Conserved protein, PspA/IM30 family
uxuR	U5M6T0	DNA-binding transcriptional repressor
ycjF	U5LYR9	UPF0283 membrane protein YcjF
ppa	U5M6J4	Inorganic pyrophosphatase
ybbJ	U5LWK9	Inner membrane protein that stimulates the ftsH htpX mutant suppressor activity of QmcA
gabT	U5M287	4-aminobutyrate aminotransferase, PLP-dependent
int	U5LZY7	Integration protein
pgm	U5LW19	Phosphoglucomutase
dacD	U5M0G8	D-alanyl-D-alanine carboxypeptidase (Penicillin-binding protein 6b
glnE	U5M396	Glutamate-ammonia-ligase adenylyltransferase
rpsC	U5M3Y0	30S ribosomal protein S3
gshB	U5M317	Glutathione synthetase
dmlA	U5M365	D-malate oxidase, NAD-dependent probable tartrate dehydrogenase
viaA	U5M534	Protein ViaA
ssuE	U5M0D5	NAD(P)H-dependent FMN reductase
yfcJ	U5M460	UPF0226 membrane protein yfcJ
yraR	U5M654	Putative nucleoside-diphosphate-sugar epimerase
eutC	U5M4X2	Ethanolamine ammonia-lyase light chain
hflK	U5M681	Modulator for HflB protease specific for phage lambda cII represso
ugpE	U5M7M4	Glycerol-3-phosphate transporter subunit
hdeB	U5M7R7	Acid stress chaperone HdeB
srlR	U5M5K0	DNA-bindng transcriptional repressor
yjiA	U5M9D8	Putative GTPase
coaD	U5M7H5	Phosphopantetheine adenylyltransferase
osmC	U5LY92	Lipoyl-dependent Cys-based peroxidase, hydroperoxide resistance salt-shock inducible membrane protein peroxiredoxin
yccF	U5LWW1	Inner membrane protein, DUF307 family
ybcM	U5LWU7	DLP12 prophage predicted DNA-binding transcriptional regulator
deoR	U5LXH4	DNA-binding transcriptional repressor
wcaF	U5M0K8	Putative acyl transferase
cyoD	U5LZ92	Cytochrome o ubiquinol oxidase subunit IV
ycbK	U5LXP5	YcbK
mgsA	U5M0G0	Methylglyoxal synthase
proB	U5LW70	Glutamate 5-kinase
nrdI	U5M5I2	Protein NrdI
yggM	U5M296	YggM
aspA	U5M647	Aspartate ammonia-lyase
yidJ	U5M7L7	Putative sulfatase/phosphatase
rhsB	U5M7P7	RhsB element core protein RshB
ytfI	U5M5J8	YtfI
ecnA	U5M5E7	Entericidin A membrane lipoprotein, antidote entericidin B
yhhL	U5M742	Conserved protein, DUF1145 family
yehL	U5M0R7	Putative transporter subunit: ATP-binding component of ABC superfamily
pdxB	U5M0J3	Erythronate-4-phosphate dehydrogenase
rpsR	U5M9P7	30S ribosomal protein S18
yfeS	U5M4V7	YfeS
rplC	U5M6K8	50S ribosomal protein L3
metN	U5LYJ3	Methionine import ATP-binding protein MetN
mtlA	U5M4Q2	Fused mannitol-specific PTS enzymes: IIA components/IIB components/IIC components
yjiE	U5M9B6	Hypochlorite-responsive transcription factor
flgM	U5LY89	Anti-sigma factor for FliA (Sigma 28)
ftsX	U5M7N0	Cell division protein FtsX
yphH	U5M250	Putative DNA-binding transcriptional regulator
nei	U5LZS8	Endonuclease 8
wecB	U5M4C7	UDP-N-acetylglucosamine 2-epimerase
fryC	U5M0S0	Putative enzyme IIC component of PTS
ppiD	U5LVI0	Periplasmic folding chaperone, has an inactive PPIase domain protei
yadD	U5LVN9	Putative transposase
ymfJ	U5LX97	Uncharacterized protein
fixC	U5LVG0	Putative oxidoreductase with FAD/NAD(P)-binding domain
yegK	U5M0X5	YegK
artQPE	U5M0I5	Arginine transporter subunit
ybdG	U5LVT3	Mechanosensitive channel protein, miniconductance
recT	U5M1J0	Rac prophage recombination and repair protein
flgE	U5LY94	Flagellar hook protein
dadX	U5LXD2	Alanine racemase
elfA	U5M0Q4	Putative fimbrial-like adhesin protein
ygiL	U5M2G1	Putative fimbrial-like adhesin protein
ytcA	U5M586	YtcA
hlyE	U5M116	Hemolysin E
livKPE	U5M3L0	Leucine transporter subunit
fabG	U5LY58	3-oxoacyl-[acyl-carrier-protein] reductase
polA	U5M4J1	Fused DNA polymerase I 5'->3' polymerase/3'->5' exonuclease/5'->3' exonuclease
zraS	U5M601	Sensory histidine kinase in two-component regulatory system with ZraR
pptA	U5M261	Tautomerase PptA
hemB	U5LWF9	Delta-aminolevulinic acid dehydratase
mtlD	U5M7E8	Mannitol-1-phosphate 5-dehydrogenase
yhhI	U5M3N2	Putative transposase
waaF	U5M827	ADP-heptose:LPS heptosyltransferase II
ydjH	U5LYZ3	Putative kinase
ycaD	U5M0L5	Uncharacterized MFS-type transporter YcaD
epmA	U5M6D0	Elongation factor P--(R)-beta-lysine ligase
puuP	U5LYQ1	Putrescine importer
rpsO	U5M3J2	30S ribosomal protein S15
tpiA	U5M5N9	Triosephosphate isomerase
araA	U5LY98	L-arabinose isomerase
thrC	U5LVH1	Threonine synthase
ykfH	U5LYU3	YkfH
mipA	U5LZ04	Scaffolding protein for murein synthesizing machinery
spr	U5M024	Mutational suppressor of prc thermosensitivity, outer membrane lipoprotein
miaB	U5LZX1	tRNA-2-methylthio-N(6)-dimethylallyladenosine synthase
rna	U5LWW4	Ribonuclease I
mcrA	U5LYG2	E14 prophage 5-methylcytosine-specific restriction endonuclease B
cynT	U5LZ18	Carbonic anhydrase
rspB	U5M2G7	Putative oxidoreductase, Zn-dependent and NAD(P)-binding protein
hcp	U5LXR2	Hydroxylamine reductase
thiK	U5LYC3	Thiamine kinase
fucO	U5M2R3	L-1,2-propanediol oxidoreductase
paaK	U5LY25	Phenylacetyl-CoA ligase
wcaI	U5M3B6	Putative glycosyl transferase
aceB	U5M5U2	Malate synthase
grxC	U5M817	Glutaredoxin 3
yigL	U5M4F9	Putative hydrolase
alsCPE	U5M671	D-allose transporter subunit
ydeJ	U5LZ89	YdeJ
ninE	U5LZB1	DLP12 prophage conserved protein
ybhH	U5M078	YbhH
dcuC	U5LWX4	Anaerobic C4-dicarboxylate transport
nupC	U5M1K8	Nucleoside (Except guanosine) transporter
hyfG	U5M1T7	Hydrogenase 4, subunit
yhgA	U5M492	Putative transposase
fre	U5M5B3	NAD(P)H-flavin reductase
pgk	U5M5N8	Phosphoglycerate kinase
proC	U5LYW0	Pyrroline-5-carboxylate reductase
frlD	U5M440	Fructoselysine 6-kinase
ulaB	U5M697	L-ascorbate-specific enzyme IIB component of PTS
cspB	U5LZB0	Qin prophage cold shock protein
fecR	U5M6H3	KpLE2 phage-like element transmembrane signal transducer for ferriccitrate transport
baeS	U5M3E2	Sensory histidine kinase in two-component regulatory system with BaeR
hsdS	U5MA16	Specificity determinant for hsdM and hsdR
garP	U5M3K9	Putative (D)-galactarate transporter
hflC	U5M8Z3	Modulator of FtsH protease HflC
yhdP	U5M6D7	Conserved membrane protein, predicted transporter
argP	U5M5N2	Chromosome initiation inhibitor
pcnB	U5LY96	Poly(A) polymerase I
yihS	U5M841	Aldose-ketose isomerase D-mannose isomerase
mlaE	U5M692	ABC transporter maintaining OM lipid asymmetry, inner membrane permease protein
kdsB	U5M0N4	3-deoxy-manno-octulosonate cytidylyltransferase
yhiN	U5M4G3	Putative oxidoreductase with FAD/NAD(P)-binding domain
rhsD	U5LVL9	RhsD element protein
ybgQ	U5LX44	Putative outer membrane protein
ybcH	U5LVS6	YbcH
ycjY	U5LXW2	Putative hydrolase
ybgA	U5LW32	Conserved protein, DUF1722 family
murJ	U5M0Q3	Protein MurJ homolog
ybbC	U5LWL9	YbbC
ygcR	U5M1M7	Putative flavoprotein
cysC	U5M1K7	Adenylyl-sulfate kinase
yciY	U5LXI5	YciY
flgG	U5LY43	Flagellar component of cell-distal portion of basal-body rod
hpf	U5M3N0	Ribosome hibernation promoting factor HPF stabilizes 70S dimers (100S)
minC	U5LYD5	Probable septum site-determining protein MinC
garR	U5M630	Tartronate semialdehyde reductase
yedW	U5M0E1	Putative DNA-binding response regulator in two-component system withYedV
fimH	U5M5S8	Minor component of type 1 fimbriae
yhcCPE	U5M3T9	Putative Fe-S oxidoreductase
yhaI	U5M2L7	Inner membrane protein, DUF805 family
yjfI	U5M9M7	Conserved protein, DUF2170 family
sucBPE	U5LX91	Dihydrolipoyltranssuccinase
aroF	U5M238	Phospho-2-dehydro-3-deoxyheptonate aldolase
glcD	U5M2B3	Glycolate oxidase subunit, FAD-linked
yicC	U5M7I4	Conserved protein, UPF0701 family
clsC	U5LX24	Stationary phase cardiolipin synthase 3
codB	U5LVA4	Cytosine transporter
sdhC	U5LX85	Succinate dehydrogenase, membrane subunit, binds cytochrome b556
ydeQ	U5LYB0	Putative fimbrial-like adhesin protein
ycgL	U5LYH9	Protein YcgL
yncG	U5LZA3	Glutathione S-transferase-like protein
yfbP	U5M0B7	TPR-like repeats-containing protein
ccmD	U5M046	Cytochrome c biogenesis protein
hyfF	U5M106	Hydrogenase 4, membrane subunit
hyfD	U5M515	Hydrogenase 4, membrane subunit
focA	U5LXT7	Formate channel
flhE	U5M3E0	Proton seal during flagellar secretion
yfgJ	U5M541	Conserved protein, DUF1407 family
sfmCPE	U5LZJ2	Pilin chaperone, periplasmic
yfgM	U5M1W3	Conserved protein, UPF0070 family
ftsL	U5LVN8	Cell division protein FtsL
yoeB	U5M0S1	Toxin of the YoeB-YefM toxin-antitoxin system
yqfB	U5M5M1	UPF0267 protein YqfB
ykgF	U5LV82	Putative electron transport protein with ferridoxin-like domai
yphB	U5M577	YphB
yghW	U5M5T7	YghW
mdh	U5M6Y5	Malate dehydrogenase
yiaB	U5M7B7	Inner membrane protein, YiaAB family
bamE	U5M252	Outer membrane protein assembly factor BamE
ydgI	U5LZN6	Putative arginine/ornithine antiporter transporter
rbfA	U5M6T2	Ribosome-binding factor A
yfiE	U5M4Q9	Putative DNA-binding transcriptional regulator
yihT	U5M8P9	Putative aldolase
ilvN	U5M877	Acetolactate synthase I, small subunit
rng	U5M6Z3	Ribonuclease G
patD	U5M247	Gamma-aminobutyraldehyde dehydrogenase
rlmL	U5M0E4	Ribosomal RNA large subunit methyltransferase K/L
ubiF	U5LX50	2-octaprenyl-3-methyl-6-methoxy-1,4-benzoquinol oxygenase
yciC	U5LYK2	UPF0259 membrane protein YciC
ymgE	U5LXD6	Putative inner membrane protein
ycfL	U5M0U3	YcfL
fixX	U5LXZ2	Putative 4Fe-4S ferredoxin-type protein
leuE	U5M013	Neutral amino-acid efflux system
yaeF	U5LVZ1	Putative lipoprotein
fliR	U5M0C4	Flagellar biosynthetic protein fliR
narJ	U5M164	Molybdenum-cofactor-assembly chaperone subunit (Delta subunit) of nitrate reductase 1
nlpC	U5M2F5	Putative peptidase, C40 clan, lipoprotein
relE	U5M214	Qin prophage toxin of the RelE-RelB toxin-antitoxin system
ydcC	U5M1S3	YdcC
cusA	U5LZN1	Copper/silver efflux system, membrane component
trmJ	U5M147	tRNA mC32,mU32 2'-O-methyltransferase, SAM-dependent
aroG	U5LW98	Phospho-2-dehydro-3-deoxyheptonate aldolase
endAPE	U5M361	DNA-specific endonuclease I
yfaY	U5M089	CinA-like protein
glyA	U5M167	Serine hydroxymethyltransferase
murR	U5M0U9	HTH-type transcriptional regulator MurR
pnp	U5M2Q9	Polyribonucleotide nucleotidyltransferase
yicO	U5M7K4	Putative adenine permease
hisA	U5M393	1-(5-phosphoribosyl)-5-[(5-phosphoribosylamino)methylideneamino] imidazole-4-carboxamide isomerase
psuT	U5M438	Putative nucleoside transporter
deoB	U5M9H0	Phosphopentomutase
yohF	U5M420	Putative oxidoreductase with NAD(P)-binding Rossmann-fold domain
bsmA	U5M693	Bioflm peroxide resistance protein
cysD	U5M555	Sulfate adenylyltransferase subunit 2
ispB	U5M2S5	Octaprenyl diphosphate synthase
yggT	U5M320	Putative inner membrane protein
emrY	U5M1J5	Putative multidrug efflux system
yiaN	U5M4N2	L-dehydroascorbate transporter, TRAP permease large subunit for TRAP(TRipartite ATP-independent Periplasmic) family transporter YiaMNO
ygdR	U5M1U5	Putative lipoprotein
rzoR	U5LXZ6	Rac prophage predicted lipoprotein
arfB	U5LW30	Alternative stalled-ribosome rescue factor B peptidyl-tRNA hydrolase, ribosome-attached
yjiG	U5M6T5	Inner membrane protein, SpmB family
rayT	U5LW59	RAYT REP element-mobilizing transposase TnpA(REP)
yajD	U5LWJ1	Conserved protein, HNH family
allD	U5LVN1	Ureidoglycolate dehydrogenase
clpP	U5LWG0	ATP-dependent Clp protease proteolytic subunit
pheP	U5LWX5	Phenylalanine transporter
rpmH	U5M554	50S ribosomal protein L34
yodD	U5M0M1	YodD
rimK	U5M0H6	Ribosomal protein S6--L-glutamate ligase
ygbE	U5M2M0	DUF3561 family inner membrane protein
yejE	U5M171	Microcin C transporter YejABEF, permease subunit ABC family
recE	U5M1X3	Rac prophage exonuclease VIII, 5'-> 3' specific dsDNA exonuclease
agaI	U5M3G8	Galactosamine-6-phosphate isomerase
arcA	U5M604	DNA-binding response regulator in two-component regulatory system with ArcB or CpxA
yphA	U5M4M4	Putative inner membrane protein
malGPE	U5M542	Maltose transporter subunit
malZ	U5LYX5	Maltodextrin glucosidase
ynfGPE	U5M232	Oxidoreductase, Fe-S subunit
rrrQ	U5M2E7	Lysozyme
glsA	U5LZE9	Glutaminase
psiE	U5M978	Protein PsiE
yoaB	U5M2T8	Putative reactive intermediate deaminase
ybhA	U5LWC4	Pyridoxal phosphate (PLP) phosphatase
ydhP	U5LYN0	Putative transporter
mlaC	U5M2S6	ABC transporter maintaining OM lipid asymmetry, periplasmic bindingprotein
yhhT	U5M3M5	Inner membrane protein, predicted membrane permease, UPF0118 famil
ygaH	U5M1F4	Putative L-valine exporter, norvaline resistance
ggtPE	U5M4I7	Gamma-glutamyltranspeptidase
ecnB	U5M658	Entericidin B membrane lipoprotein
ydiI	U5LYQ2	Acyl-CoA esterase
gsk	U5LVK6	Inosine/guanosine kinase
cbpA	U5LWZ2	Curved DNA-binding protein
ykgM	U5LW53	50S ribosomal protein L31 type B
yjiC	U5M5T1	YjiC
efeB	U5M0K9	Deferrrochelatase, periplasmic
sdiA	U5M096	Quorum-sensing transcriptional activator
rep	U5M5C0	DNA helicase and single-stranded DNA-dependent ATPase
glnK	U5LWM6	Nitrogen assimilation regulatory protein for GlnL, GlnE, and AmtB
ydiFPE	U5M2S2	Acetate CoA-transferase YdiF
ompW	U5M1A5	Outer membrane protein W
yjfK	U5M5H4	Conserved protein, DUF2491 family
pinQ	U5M2D6	Qin prophage predicted site-specific recombinase
ydiU	U5LYS1	UPF0061 protein YdiU
infB	U5M3P7	Translation initiation factor IF-2
nanK	U5M3U8	N-acetylmannosamine kinase
ynfL	U5M2I2	Putative DNA-binding transcriptional regulator
ydiE	U5LZX3	Hemin uptake protein HemP-like protein
yhaK	U5M618	Redox-sensitive bicupin
yeaJPE	U5M331	Putative diguanylate cyclase
yrfG	U5M4A3	GMP/IMP nucleotidase
mrcA	U5M456	Fused penicillin-binding protein 1a: murein transglycosylase/mureintranspeptidase
rnr	U5M685	Ribonuclease R
nanA	U5M6C0	N-acetylneuraminate lyase
setC	U5M4V5	Putative arabinose efflux transporter
yihY	U5M8Q4	UPF0761 membrane protein YihY
valS	U5M956	Valine--tRNA ligase
lptG	U5M6F4	Lipopolysaccharide export ABC permease of the LptBFGC export comple
ydhY	U5LZL8	Putative 4Fe-4S ferridoxin-type protein
nanC	U5M6J5	N-acetylnuraminic acid outer membrane channel protein
paaF	U5LY21	2,3-dehydroadipyl-CoA hydratase
bcsZ	U5M3S5	Endo-1,4-D-glucanase
wecD	U5M5D0	TDP-fucosamine acetyltransferase
bdcA	U5M5M4	C-di-GMP-binding biofilm dispersal mediator protein
rssA	U5LYI0	Putative phospholipase, patatin-like family
tehB	U5LZ79	Tellurite, selenium methyltransferase, SAM-dependent tellurite, selenium resistance protein
asnC	U5M595	DNA-binding transcriptional dual regulator
hcaT	U5M235	Putative 3-phenylpropionic transporter
gpmA	U5LX88	2,3-bisphosphoglycerate-dependent phosphoglycerate mutase
hicA	U5LZ12	mRNA interferase toxin of the HicAB toxin-antitoxin system
iscA	U5M1X8	Iron-binding protein IscA
ygjH	U5M3B5	Putative tRNA binding protein putative tRNA corner chaperone
gnd	U5M397	6-phosphogluconate dehydrogenase, decarboxylating
ybiB	U5LXE1	Putative family 3 glycosyltransferase
ybcK	U5LZA6	DLP12 prophage predicted recombinase
frdCPE	U5M663	Fumarate reductase subunit C
fimC	U5M6K0	Periplasmic chaperone
ydcR	U5M241	Fused predicted DNA-binding transcriptional regulator/predicted amino transferase
metC	U5M6D8	Cystathionine beta-lyase, PLP-dependent
waaY	U5M832	Lipopolysaccharide core biosynthesis protein
rpoB	U5M8H4	DNA-directed RNA polymerase subunit beta
ssb	U5M8N2	Single-stranded DNA-binding protein
plsY	U5M5Y3	Glycerol-3-phosphate acyltransferase
hisF	U5M3R2	Imidazole glycerol phosphate synthase subunit HisF
cbl	U5M3M9	DNA-binding transcriptional activator for the ssuEADCB and tauABCD operons
rhlB	U5M558	ATP-dependent RNA helicase RhlB
ydaE	U5LXY6	Rac prophage conserved protein
yccUPE	U5LXZ7	Putative CoA-binding protein
allA	U5LWR7	Ureidoglycolate lyase
yfdE	U5M1P6	Putative CoA-transferase, NAD(P)-binding protein
yddB	U5M292	Putative porin protein
lnt	U5LX46	Apolipoprotein N-acyltransferase
dadA	U5LYI9	D-amino acid dehydrogenase small subunit
mhpF	U5LZ26	Acetaldehyde dehydrogenase
rpmD	U5M419	50S ribosomal protein L30
arpA	U5M609	Ankyrin repeat protein
yajR	U5LWF0	Putative transporter
mukE	U5M0P1	Chromosome partition protein MukE
soxS	U5M569	DNA-binding transcriptional dual regulator
pflD	U5M4X7	Putative formate acetyltransferase 2 (Pyruvate formate lyase II)
paoB	U5LW96	PaoABC aldehyde oxidoreductase, FAD-containing subunit
yegJ	U5M3W0	YegJ
paaC	U5M1L4	Ring 1,2-phenylacetyl-CoA epoxidase subunit
norW	U5M512	Nitric oxide reductase FlRd-NAD(+) reductase
oxyR	U5M4Y6	Oxidative and nitrosative stress transcriptional regulator
kgtP	U5M4S1	Alpha-ketoglutarate transporter
ygcP	U5M5Q4	Putative anti-terminator regulatory protein
mepA	U5M4N3	Penicillin-insensitive murein endopeptidase
ydhOPE	U5M2P1	Putative peptidase, C40 clan
yjdI	U5M9H2	YjdI
yigP	U5M8K9	Conserved protein, SCP2 family
rpsN	U5M422	30S ribosomal protein S14
purN	U5M530	Phosphoribosylglycinamide formyltransferase 1
gspL	U5M342	Type II secretion system protein L
arsB	U5M771	Arsenical pump membrane protein
rpsJ	U5M747	30S ribosomal protein S10
trxC	U5M4R6	Thioredoxin
rlmJ	U5M7Q9	Ribosomal RNA large subunit methyltransferase J
yqiH	U5M6H1	Putative periplasmic pilin chaperone
frlA	U5M794	Putative fructoselysine transporter
yafC	U5LUZ9	Putative DNA-binding transcriptional regulator
rhmA	U5M140	2-keto-3-deoxy-L-rhamnonate aldolase
xerC	U5M585	Tyrosine recombinase XerC
ecpA	U5LYP5	Cryptic Mat fimbrillin protein
manY	U5M033	Mannose-specific enzyme IIC component of PTS
cysH	U5M566	Phosphoadenosine phosphosulfate reductase
yafW	U5LYL7	CP4-6 prophage antitoxin of the YkfI-YafW toxin-antitoxin system
yiiX	U5M899	Uncharacterized protein
lit	U5LYA6	E14 prophage cell death peptidase, inhibitor of T4 late gene expression
yahF	U5LW69	Putative acyl-CoA synthetase with NAD(P)-binding domain and succinyl-CoA synthetase domain
bdm	U5LZC1	Biofilm-dependent modulation protein
frmB	U5LYT5	S-formylglutathione hydrolase
yciH	U5LXR7	Initiation factor function partial mimic, SUI1 family
ynbB	U5LY32	Phosphatidate cytidylyltransferase
mgrB	U5M0C2	PhoP/PhoQ regulator MgrB
ygdH	U5M1Q5	Conserved protein, UPF0717 family
ycgB	U5M1D2	YcgB
kduI	U5M1V6	4-deoxy-L-threo-5-hexosulose-uronate ketol-isomerase
narL	U5M157	DNA-binding response regulator in two-component regulatory system with NarX (Or NarQ)
yggP	U5M5P2	Putative dehydrogenase
yrdB	U5M6G4	YrdB
agaC	U5M3L6	N-acetylgalactosamine-specific enzyme IIC component of PTS
ynfN	U5LZI6	Qin prophage cold shock-induced protein
cdsA	U5LYC9	Phosphatidate cytidylyltransferase
hyfJ	U5M1Z7	Putative processing element hydrogenase 4
hofP	U5M6T3	Protein required for the utilization of DNA as a carbon source
kdpA	U5LZZ5	Potassium-transporting ATPase A chain
yccB	U5M0U7	YccB
nfo	U5M435	Probable endonuclease 4
rpoA	U5M6I1	DNA-directed RNA polymerase subunit alpha
croE	U5M0Y4	E14 prophage predicted DNA-binding transcriptional regulator
yjjM	U5M9E4	DNA-binding transcriptional activator for yjjMN mutants fail to growon L-galactonate
yhjR	U5M7T8	YhjR
ppiB	U5LZ88	Peptidyl-prolyl cis-trans isomerase
casA	U5M1L8	CRISP RNA (CrRNA) containing Cascade antiviral complex protein
aroB	U5M494	3-dehydroquinate synthase
yjiR	U5MA11	Fused predicted DNA-binding transcriptional regulator/predicted aminotransferase
ybdM	U5LZH1	YbdM
gstAPE	U5M2M1	Glutathionine S-transferase
dtpD	U5LZS3	Dipeptide permease D
gntT	U5M3H3	Gluconate transporter, high-affinity GNT I system
osmB	U5LYP3	Lipoprotein
tdk	U5LXH6	Thymidine kinase
elfD	U5LXX5	Putative periplasmic pilin chaperone
ydbJ	U5LY05	Putative lipoprotein, DUF333 family
bhsA	U5LYC8	Biofilm, cell surface and signaling protein
yfdV	U5M0Q6	Putative transporter
ybhN	U5LXJ5	Conserved inner membrane protein
yfcR	U5M0M4	Putative fimbrial-like adhesin protein
ybgE	U5M035	YbgE
rsxG	U5LZR0	Electron transport complex subunit RsxG
hyfA	U5M101	Hydrogenase 4, 4Fe-4S subunit
exuT	U5M3H9	Hexuronate transporter
ycaL	U5LXU2	Putative peptidase with chaperone function
icd	U5M196	Isocitrate dehydrogenase [NADP]
yhhS	U5M4K5	UPF0226 membrane protein yhhS
yihQ	U5M4K7	Alpha-glucosidase
ygbT	U5M1L1	CRISPR-associated endonuclease Cas1
yqeJ	U5M1W2	YqeJ
ygfI	U5M5N5	Putative DNA-binding transcriptional regulator
waaU	U5M4S6	Lipopolysaccharide core biosynthesis
potB	U5M0W2	Polyamine transporter subunit
yphC	U5M245	Putative oxidoreductase, Zn-dependent and NAD(P)-binding protein
purD	U5M5T9	Phosphoribosylamine--glycine ligase
wecFPE	U5M7W0	4-alpha-L-fucosyltransferase
kdpE	U5LW22	DNA-binding response regulator in two-component regulatory system with KdpD
gss	U5M5S9	Fused glutathionylspermidine amidase/glutathionylspermidine synthetase
agaB	U5M6Q1	N-acetylgalactosamine-specific enzyme IIB component of PTS
grxD	U5M2A0	Glutaredoxin
idnR	U5M9U7	DNA-binding transcriptional repressor, 5-gluconate-binding protein
nadK	U5M2B4	NAD kinase
sgcC	U5M9X5	KpLE2 phage-like element predicted phosphotransferase enzyme IIC component
yjhB	U5M9V7	Putative transporter
malT	U5M7J3	HTH-type transcriptional regulator MalT
yjhP	U5M6J1	KpLE2 phage-like element predicted methyltransferase
trmI	U5M374	tRNA (guanine-N(7)-)-methyltransferase
ymfR	U5LXA4	Uncharacterized protein
wzyE	U5M8H2	Putative ECA polymerase
proY	U5LWC5	Proline-specific permease
ydjG	U5M038	Alpha-Keto reductase, NADH-dependent can use methylglyoxal as substrate
ygbK	U5M537	YgbK
frwD	U5M8F4	Putative enzyme IIB component of PTS
menE	U5M0A0	O-succinylbenzoate-CoA ligase
rusA	U5LWV2	Crossover junction endodeoxyribonuclease rusA
ugpQ	U5M4D4	Glycerophosphodiester phosphodiesterase, cytosolic
mnmG	U5M7R9	tRNA uridine 5-carboxymethylaminomethyl modification enzyme MnmG
yhbT	U5M659	Putative lipid carrier protein, COG3154 family
yafY	U5LYU7	Lipoprotein, inner membrane overproduction stimulates degP expression CP4-6 prophage
yjtD	U5M9J0	Putative methyltransferase
uidA	U5LYJ6	Beta-D-glucuronidase
ruvA	U5LZC2	Holliday junction ATP-dependent DNA helicase RuvA
qorA	U5M998	Quinone oxidoreductase, NADPH-dependent
ygbI	U5M1J6	Putative transcriptional regulator, DeoR family
folK	U5LVP8	2-amino-4-hydroxy-6-hydroxymethyldihyropteridine pyrophosphokinase
ydjM	U5LZR7	Inner membrane protein regulated by LexA
ybiT	U5LXF6	Fused predicted transporter subunits of ABC superfamily: ATP-bindingcomponents
rsmD	U5M4E6	Ribosomal RNA small subunit methyltransferase D
thrB	U5LY38	Homoserine kinase
rhaTPE	U5M8S9	L-rhamnose-proton symporter
ykfA	U5LV41	CP4-6 prophage predicted GTP-binding protein
deoC	U5M5Y2	Deoxyribose-phosphate aldolase
yafD	U5LVZ9	UPF0294 protein YafD
entF	U5LWU2	Enterobactin synthase multienzyme complex component, ATP-dependent
fabD	U5LX60	Malonyl CoA-acyl carrier protein transacylase
ybfC	U5M001	YbfC
ycaR	U5M0B4	UPF0434 protein YcaR
yfeD	U5M0S8	Conserved protein, DUF1323 family N-terminal HTH domain of the MerRsuperfamily
yfaD	U5M1C1	YfaD
lysP	U5M004	Lysine transporter
ghrA	U5M0L8	Glyoxylate/hydroxypyruvate reductase A
ydbC	U5M1M5	Putative oxidoreductase, NAD(P)-binding protein
ygaU	U5M2E8	YgaU
ybhM	U5M0B6	Inner membrane protein, UPF0005 family
scpB	U5M267	Methylmalonyl-CoA decarboxylase, biotin-independent
paaE	U5LZ48	Ring 1,2-phenylacetyl-CoA epoxidase, NAD(P)H oxidoreductase component
nadA	U5LX66	Quinolinate synthase A
cusS	U5LZM6	Sensory histidine kinase in two-component regulatory system with CusR, senses copper ions
eutH	U5M0X2	Ethanolamine transporter
fruB	U5M443	Fused fructose-specific PTS enzymes: IIA component/HPr component
nanE	U5M2V3	Putative N-acetylmannosamine-6-phosphate 2-epimerase
wecE	U5M4D2	TDP-4-oxo-6-deoxy-D-glucose transaminase
yibN	U5M4W6	Putative rhodanese-related sulfurtransferase
hisD	U5M3R1	Histidinol dehydrogenase
uspC	U5M3F3	Universal stress protein
csiD	U5M5G9	Protein CsiD
gldAPE	U5M4V3	Glycerol dehydrogenase, NAD
yfhM	U5M552	YfhM
ivbL	U5M446	IlvB operon leader peptide
mutH	U5M5W3	DNA mismatch repair protein MutH
cbeA	U5M0G4	CP4-44 prophage cytoskeleton bundling-enhancing factor A CbtA antitoxin
glpG	U5M7J8	Rhomboid protease GlpG
purP	U5M503	Adenine permease, high affinity adenine:H+ symporter
cysK	U5M4B8	Cysteine synthase
ppiC	U5M8F9	Peptidyl-prolyl cis-trans isomerase C (Rotamase C)
yihX	U5M845	Alpha-D-Glucose-1-P phosphatase, anomer-specific
pspG	U5M8M3	Phage shock protein G
lpxC	U5LY48	UDP-3-O-[3-hydroxymyristoyl] N-acetylglucosamine deacetylase
oxc	U5M1J7	Oxalyl CoA decarboxylase, ThDP-dependent
wecA	U5M5C7	UDP-GlcNAc:undecaprenylphosphate GlcNAc-1-phosphate transferase
yjcH	U5M5Y5	Inner membrane protein, DUF485 family
ubiC	U5M5V9	Chorismate pyruvate-lyase
mreB	U5M6E1	Cell wall structural complex MreBCD, actin-like component MreB
deaD	U5M664	ATP-dependent RNA helicase DeaD
uvrA	U5M5X7	UvrABC system protein A
hisP	U5M199	Histidine/lysine/arginine/ornithine transporter subunit
yddA	U5LZD6	Fused predicted multidrug transporter subunits of ABC superfamily: membrane component/ATP-binding component
mokB	U5LY41	Regulatory peptide
ychN	U5LXG0	YchN
ybdJ	U5LZN7	Putative inner membrane protein
yniC	U5LYT8	2-deoxyglucose-6-P phosphatase
ycfH	U5M163	Putative DNAse
ycfP	U5LY74	UPF0227 protein ycfP
yhbV	U5M3N6	Putative protease
crp	U5M370	DNA-binding transcriptional dual regulator
yaiS	U5LWF5	YaiS
nepI	U5M437	Purine ribonucleoside efflux pump NepI
yqcA	U5M1P8	Putative flavoprotein
yjjA	U5M5W0	YjjA
feoB	U5M4D7	Fused ferrous iron transporter, protein B: GTP-binding protein/membrane protein
yghA	U5M2D0	Putative oxidoreductase
aqpZ	U5LXK4	Aquaporin Z
alaC	U5M4S8	Valine-pyruvate aminotransferase 3
cytR	U5M5Q3	DNA-binding transcriptional dual regulator
hdeA	U5M4N4	Acid stress chaperone HdeA
phnK	U5M5A2	Carbon-phosphorus lyase complex subunit, putative ATP transporter ATP-binding protein
prkB	U5M780	Phosphoribulokinase
rob	U5M5Z8	Right oriC-binding transcriptional activator, AraC family
adiA	U5M698	Arginine decarboxylase
nnr	U5M6E0	Bifunctional NAD(P)H-hydrate repair enzyme C-terminal domain ADP-dependent (S)-NAD(P)H-hydrate dehydratase and N-terminal domain NAD(P)H-hydrate epimerase
ykgI	U5LW58	YkgI
surA	U5LVH0	Chaperone SurA
hslO	U5M463	33 kDa chaperonin
gltX	U5M1L2	Glutamate--tRNA ligase
yffQ	U5M1P9	Uncharacterized protein
ynfF	U5LZD5	S-and N-oxide reductase, A subunit, periplasmic
galT	U5LZX8	Galactose-1-phosphate uridylyltransferase
yjiJ	U5M9B9	Putative inner membrane protein
dedA	U5M442	Conserved inner membrane protein
yahA	U5LYQ7	C-di-GMP-specific phosphodiesterase
ymfA	U5LYD8	Conserved inner membrane protein
ompA	U5LXS6	Outer membrane protein A (3aII*Gd)
yccT	U5M0S9	UPF0319 protein YccT
ybhG	U5LXD7	UPF0194 membrane protein YbhG
eutR	U5M0V9	Eut operon transcriptional activator, AraC family
frvX	U5M5M0	Putative peptidase
yfcQ	U5M1M0	Putative fimbrial-like adhesin protein
yajQ	U5LVG9	UPF0234 protein YajQ
ydhC	U5LZU0	Putative arabinose efflux transporter
mhpR	U5LWE1	DNA-binding transcriptional activator, 3HPP-binding protein
ydaS	U5LYU5	Rac prophage predicted DNA-binding transcriptional regulator
ylbA	U5LZH5	YlbA
yjjJ	U5M6Y2	Uncharacterized protein
bluR	U5M0Z4	Repressor of blue light-responsive genes
ascG	U5M1H9	DNA-binding transcriptional repressor
ptsI	U5M1T3	Phosphoenolpyruvate-protein phosphotransferase
yijF	U5M5T5	YijF
dicC	U5LZB9	Qin prophage DNA-binding transcriptional regulator for DicB
mlc	U5M239	Global DNA-binding transcriptional repressor autorepressor requiredfor anaerobic growth on glucosamine
ftnA	U5M3G1	Ferritin iron storage protein (Cytoplasmic)
ydhT	U5LZL3	YdhT
arnB	U5M1C9	UDP-4-amino-4-deoxy-L-arabinose--oxoglutarate aminotransferase
yecR	U5M305	Uncharacterized protein
yahG	U5LYR0	YahG
glnL	U5M5D6	Sensory histidine kinase in two-component regulatory system with GlnG
yjbD	U5M533	YjbD
cspD	U5LXK7	Inhibitor of DNA replication, cold shock protein-like protein
ygiD	U5M381	Putative dioxygenase, LigB family
yeaL	U5LZZ0	UPF0756 membrane protein YeaL
glf	U5M3S3	UDP-galactopyranose mutase, FAD/NAD(P)-binding protein
rpsS	U5M743	30S ribosomal protein S19
ypdCPE	U5M1K3	Putative DNA-binding protein
yidE	U5M4X4	Putative transport protein YidE
qorB	U5M6B0	NAD(P)H:quinone oxidoreductase
argF	U5LW88	Ornithine carbamoyltransferase
yedV	U5LZK9	Putative sensory kinase in two-component regulatory system with Yed
yneJ	U5LYC6	Putative DNA-binding transcriptional regulator
gloB	U5LW45	Hydroxyacylglutathione hydrolase
chaB	U5M1G0	Cation transport regulator
ylcG	U5LVR2	Expressed protein, DLP12 prophage
mcbA	U5M025	Colanic acid mucoidy stimulation protein
mtfA	U5M354	Protein MtfA
yrdA	U5M3U5	YrdA
gatC	U5M3F1	Galactitol-specific enzyme IIC component of PTS
eutJ	U5M4E7	Putative chaperonin, ethanolamine utilization protein
mdtB	U5M0Y0	Multidrug resistance protein MdtB
ybfP	U5LX22	Lipoprotein
ykgL	U5LWA3	YkgL
tmk	U5LY63	Thymidylate kinase
yegQ	U5LZV2	Putative peptidase
ves	U5LYV8	Protein Ves
yghB	U5M3B3	Required, with yqjA, for membrane integrity inner membrane protein
flgN	U5M134	Export chaperone for FlgK and FlgL
yfgD	U5M525	Putative oxidoreductase
gabD	U5M1D9	Succinate-semialdehyde dehydrogenase I, NADP-dependent
paaJ	U5LZ52	3-oxoadipyl-CoA/3-oxo-5,6-dehydrosuberyl-CoA thiolase
gmk	U5M4U6	Guanylate kinase
cyoC	U5LWK8	Cytochrome o ubiquinol oxidase subunit III
tehA	U5M231	Potassium-tellurite ethidium and proflavin transporter
mutM	U5M842	Formamidopyrimidine-DNA glycosylase
efp	U5M6C2	Elongation factor P
yhhZ	U5M4I5	YhhZ
ytfF	U5M5J5	Inner membrane protein, DMT transporter family
ravA	U5M7S3	ATPase RavA
ligB	U5M425	DNA ligase B
ubiBPE	U5M5H0	Probable protein kinase UbiB
pldB	U5M5F9	Lysophospholipase L2
rarD	U5M8J5	Putative chloramphenical resistance permease
sad	U5LZG2	Succinate semialdehyde dehydrogenase, NAD(P)+-dependent
elaA	U5M3W8	Putative acyltransferase with acyl-CoA N-acyltransferase domain
setA	U5LY19	Broad specificity sugar efflux system
rsmC	U5M6W9	Ribosomal RNA small subunit methyltransferase C
putA	U5LY44	Fused DNA-binding transcriptional regulator/proline dehydrogenase/pyrroline-5-carboxylate dehydrogenase
gltI	U5LZM9	Glutamate, aspartate binding protein, periplasmic part of GltJKLI ABC transporter
mutL	U5M8Y8	DNA mismatch repair protein MutL
fdnH	U5M272	Formate dehydrogenase-N, Fe-S (Beta) subunit, nitrate-inducible
yeaN	U5M2S1	Putative transporter
atpB	U5M590	ATP synthase subunit a
glcC	U5M340	DNA-binding transcriptional dual regulator, glycolate-binding protein
gmhA	U5LYS8	Phosphoheptose isomerase
era	U5M212	GTPase Era
pmrD	U5M1D3	Inactive two-component system connector protein
treB	U5M6D1	Fused trehalose(Maltose)-specific PTS enzyme: IIB component/IIC component
wcaH	U5M3T7	GDP-mannose mannosyl hydrolase
trkG	U5LYV0	Trk system potassium uptake protein
guaB	U5M1V8	Inosine-5'-monophosphate dehydrogenase
gspC	U5M3Z0	General secretory pathway component, cryptic
ykfF	U5LW24	Uncharacterized protein
prpB	U5LW77	Methylisocitrate lyase
betB	U5LWB4	NAD/NADP-dependent betaine aldehyde dehydrogenase
ansAPE	U5LYY8	Cytoplasmic L-asparaginase I
yciW	U5M1E1	Putative oxidoreductase
fadJ	U5M1M6	Fatty acid oxidation complex subunit alpha
ydeA	U5M1Y4	Probable sugar efflux transporter
rssB	U5M169	Regulator of RpoS
gfcA	U5LXV3	GfcA
yqeI	U5M2V4	Putative transcriptional regulator
yqjE	U5M2L3	Inner membrane protein, DUF1469 family
ydaV	U5LZ29	Rac prophage predicted DNA replication protein
rdgB	U5M6A2	dITP/XTP pyrophosphatase
hslR	U5M3B7	Heat shock protein 15
pinE	U5M1A9	E14 prophage site-specific DNA recombinase
glcE	U5M389	Glycolate oxidase FAD binding subunit
yibL	U5M3Y7	Conserved protein, ribosome-associated
yfgH	U5M536	Outer membrane integrity lipoprotein
ydfV	U5LZK2	Uncharacterized protein
ulaG	U5M6G5	Probable L-ascorbate-6-phosphate lactonase UlaG
cpxR	U5M8T5	DNA-binding response regulator in two-component regulatory system with CpxA
cusB	U5LZE0	Copper/silver efflux system, membrane fusion protein
ecpC	U5LV68	Putative aromatic compound dioxygenase
hslJ	U5LYW2	Heat-inducible lipoprotein involved in novobiocin resistance
purAPE	U5M6F1	Adenylosuccinate synthetase
yihI	U5M825	Der GTPase-activating protein YihI
ygjI	U5M2J4	Putative transporter
uidR	U5LZG4	DNA-binding transcriptional repressor
rlmB	U5M8Z7	23S rRNA (guanosine-2'-O-)-methyltransferase RlmB
brnQ	U5LVE9	Branched-chain amino acid transport system 2 carrier protein LIV-IItransport system for Ile, Leu, and Val
yebQ	U5M2V2	Putative transporter
yhhJ	U5M4G0	Putative permease subunit, ABC transporter superfamily, inner membrane protein
sdaA	U5M2U2	L-serine deaminase I
yfgF	U5M1V3	Cyclic-di-GMP phosphodiesterase, anaerobic
pyrB	U5M947	Aspartate carbamoyltransferase
yfeN	U5M0T2	Putative outer membrane protein
dsbC	U5M242	Protein disulfide isomerase II
glnD	U5LVW9	Bifunctional uridylyltransferase/uridylyl-removing enzyme
dnaJ	U5LY50	Chaperone protein DnaJ
sieB	U5M1J3	Rac prophage phage superinfection exclusion protein
ygcN	U5M2I5	Putative oxidoreductase with FAD/NAD(P)-binding domain
fadI	U5M0M9	3-ketoacyl-CoA thiolase
acrF	U5M3U0	Multidrug efflux system protein
udp	U5M4G5	Uridine phosphorylase
ydjJ	U5M2M3	Putative oxidoreductase, Zn-dependent and NAD(P)-binding protein
pncC	U5M500	NMN amidohydrolase
yhaB	U5M3K3	YhaB
iscR	U5M230	HTH-type transcriptional regulator IscR
nudG	U5M2K8	CTP pyrophosphohydrolase also hydrolyzes 2-hydroxy-dATP, 8-hydroxy-dGTP, 5-hydroxy-CTP, dCTP and 5-methyl-dCTP
yeiG	U5M431	S-formylglutathione hydrolase
nadC	U5LYE5	Quinolinate phosphoribosyltransferase
yqgE	U5M5Q1	UPF0301 protein YqgE
yjfF	U5M9S2	Putative sugar transporter subunit: membrane component of ABC superfamily
hemH	U5LZD8	Ferrochelatase
modB	U5M075	Molybdate transporter subunit
garD	U5M2N3	(D)-galactarate dehydrogenase
rplD	U5M3Y5	50S ribosomal protein L4
pppA	U5M6B3	Type 4 prepilin-like proteins leader peptide-processing enzyme
gntP	U5M6K6	Fructuronate transporter
epd	U5M682	D-erythrose-4-phosphate dehydrogenase
ubiH	U5M330	2-octaprenyl-6-methoxyphenol hydroxylase, FAD/NAD(P)-binding protei
astE	U5M2J1	Succinylglutamate desuccinylase
trkH	U5M5B8	Trk system potassium uptake protein
yiaC	U5M7A5	Putative acyltransferase with acyl-CoA N-acyltransferase domain
ymfE	U5LX94	E14 prophage predicted inner membrane protein
asnS	U5LWT6	Asparagine--tRNA ligase
hyaF	U5LWX2	Protein involved in nickel incorporation into hydrogenase-1 protein
ychH	U5LYK4	Putative inner membrane protein
rcbA	U5LXY3	Double-strand break reduction protein, Rac prophage
ymfI	U5LYF3	Uncharacterized protein
cptB	U5M322	Antitoxin of CptAB toxin-antitoxin pair
eutN	U5M1X0	Ethanolamine catabolic microcompartment shell protein
yedJ	U5M345	Putative hydrolase, HD superfamily
ymfL	U5M1A4	E14 prophage predicted DNA-binding transcriptional regulator
yegI	U5M3D4	YegI
wbbH	U5M3A1	O-antigen polymerase
ydjE	U5M2L9	Putative transporter
yfjM	U5M4V1	Uncharacterized protein
narP	U5M039	DNA-binding response regulator in two-component regulatory system with NarQ or NarX
eutE	U5M4Y7	Aldehyde oxidoreductase, ethanolamine utilization protein
ygiF	U5M5X8	Putative adenylate cyclase
yqeB	U5M635	Conserved protein with NAD(P)-binding Rossman fold
fecC	U5M9W0	KpLE2 phage-like element iron-dicitrate transporter subunit
secY	U5M6I6	Protein translocase subunit SecY
ylcH	U5LVQ6	Putative prophage protein
ybeR	U5LZL7	YbeR
menA	U5M4R1	1,4-dihydroxy-2-naphthoate octaprenyltransferase
argS	U5M073	Arginine--tRNA ligase
acpP	U5M0T1	Acyl carrier protein
gatY	U5M0P8	D-tagatose-1,6-bisphosphate aldolase subunit GatY
rtn	U5M0X1	Resistance protein for phages lambda and N4, when overexpressed, predicted membrane-anchored cyclic-di-GMP phosphodiesterase
rmuC	U5M5A3	Putative recombination limiting protein
cydD	U5M082	Fused glutathione, cysteine exporter subunits of ABC superfamily: membrane component/ATP-binding component
guaD	U5M2X1	Guanine deaminase
cysU	U5M4C5	Sulfate/thiosulfate ABC transporter permease
yajI	U5LWD5	Putative lipoprotein
yeaK	U5M072	YeaK
yrdD	U5M2Z6	Putative DNA topoisomerase
ygiW	U5M6F2	YgiW
ydfU	U5LZJ7	Uncharacterized protein
fimA	U5M6R9	Major type 1 subunit fimbrin (Pilin)
ykgD	U5LYY9	Putative DNA-binding transcriptional regulator
birA	U5M936	Bifunctional biotin-[acetylCoA carboxylase] holoenzyme synthetase/ DNA-binding transcriptional repressor, bio-5'-AMP-binding protein
yijD	U5M930	Inner membrane protein, DUF1422 family
eutP	U5M1X5	Conserved protein with nucleoside triphosphate hydrolase domain
gatD	U5M0P3	Galactitol-1-phosphate dehydrogenase, Zn-dependent and NAD(P)-binding protein
murE	U5LVJ6	UDP-N-acetylmuramoyl-L-alanyl-D-glutamate--2,6-diaminopimelate ligase
dapD	U5LYJ8	2,3,4,5-tetrahydropyridine-2,6-dicarboxylate N-succinyltransferase
chiP	U5LZP5	Chitoporin, uptake of chitosugars
tdcF	U5M622	Putative reactive intermediate deaminase
pitB	U5M343	Phosphate transporter
yiaY	U5M7D8	Putative Fe-containing alcohol dehydrogenase, Pfam00465 family
fadE	U5LYK5	Acyl coenzyme A dehydrogenase
nuoN	U5M170	NADH-quinone oxidoreductase subunit N
nudC	U5M8I1	NADH pyrophosphatase
iraD	U5M6L1	Anti-adapter protein IraD
yjeH	U5M9I7	Putative transporter
nupG	U5M6A9	Nucleoside transporter
ydjK	U5M2Z7	Putative transporter
mcrB	U5M6M6	5-methylcytosine-specific restriction enzyme McrBC, subunit McrB
vsr	U5LZK6	DNA mismatch endonuclease of very short patch repair
cfa	U5LYN4	Cyclopropane fatty acyl phospholipid synthase (Unsaturated-phospholipid methyltransferase)
creD	U5M6Z5	Inner membrane protein
csgG	U5LY00	Curli production assembly/transport outer membrane lipoprotein
ilvH	U5LUG8	Acetolactate synthase III, thiamin-dependent, small subunit
elfG	U5LXR0	Putative fimbrial-like adhesin protein
sapB	U5M1S2	Antimicrobial peptide transport ABC transporter permease
ltaE	U5LXK1	L-allo-threonine aldolase, PLP-dependent
potH	U5M060	Putrescine transporter subunit: membrane component of ABC superfamily
yadI	U5LYG4	Putative PTS Enzyme IIA
serS	U5M0L1	Serine--tRNA ligase
chrR	U5M478	Chromate reductase, Class I, flavoprotein
yciA	U5LYP2	Acyl-CoA esterase
ygdI	U5M2S4	Putative lipoprotein
ynjC	U5M2X7	Uncharacterized protein
prs	U5LYG0	Ribose-phosphate pyrophosphokinase
pykA	U5M3B9	Pyruvate kinase
mazG	U5M2K0	Nucleoside triphosphate pyrophosphohydrolase
yjfP	U5M904	Acyl CoA esterase
yhgF	U5M6W6	Putative transcriptional accessory protein
folE	U5M3K1	GTP cyclohydrolase 1
gudDPE	U5M593	(D)-glucarate dehydratase 1
eutT	U5M4F1	Cobalamin adenosyltransferase involved in ethanolamine utilization
yjdO	U5M638	YjdO
yhbJ	U5M6W1	UPF0042 nucleotide-binding protein YhbJ
ucpA	U5M1U3	Furfural resistance protein, predicted short-chain oxidoreductase
zapA	U5M5M7	Cell division protein ZapA
nanR	U5M6X8	Transcriptional regulator NanR
purF	U5M416	Amidophosphoribosyltransferase
dfp	U5M7I0	Fused 4'-phosphopantothenoylcysteine decarboxylase/phosphopantothenoylcysteine synthetase, FMN-binding protein
mokCPE	U5LUB6	Regulatory protein for HokC
ybjI	U5LWL2	FMN and erythrose-4-P phosphatase
umuCPE	U5LYI3	DNA polymerase V, subunit C
glpXPE	U5M4Q4	Fructose-1,6-bisphosphatase
selA	U5M4U9	L-seryl-tRNA(Sec) selenium transferase
nagE	U5LW11	Fused N-acetyl glucosamine specific PTS enzyme: IIC, IIB, and IIA components
murC	U5LY42	UDP-N-acetylmuramate--L-alanine ligase
rzpQ	U5LZA5	Rz-like protein, Qin prophage
glxK	U5LZ78	Glycerate kinase II
ynjA	U5LZU1	YnjA
yecH	U5M0I8	Uncharacterized protein
rarA	U5M090	DNA-dependent ATPase involved in processing recombination intermediates at replication forks
narKPE	U5LYL9	Nitrate/nitrite transporter
rcsD	U5M1A2	Phosphotransfer intermediate protein in two-component regulatory system with RcsBC
elaD	U5M1E2	Protease, capable of cleaving an AMC-ubiquitin model substrate
yeiH	U5M3K6	Inner membrane protein, UPF0324 family
yejA	U5M3M8	Microcin C transporter YejABEF, periplasmic binding protein ABC family
yfcO	U5M469	YfcO
aegA	U5M1R9	Fused predicted oxidoreductase: FeS binding subunit/NAD/FAD-bindingsubunit
yfdQ	U5M4R2	Uncharacterized protein
apbE	U5M3R6	Putative thiamine biosynthesis lipoprotein
rplU	U5M3R3	50S ribosomal protein L21
panD	U5LUM2	Aspartate 1-decarboxylase
nudF	U5M6G1	ADP-ribose pyrophosphatase
ascF	U5M2D3	Fused cellobiose/arbutin/salicin-specific PTS enzymes: IIB component/IC component
yiaG	U5M7A9	Putative transcriptional regulator, HTH_CROC1 family
bioH	U5M706	Pimeloyl-[acyl-carrier protein] methyl ester esterase
atoC	U5M490	Fused response regulator of ato operon, in two-component system withAtoS: response regulator/sigma54 interaction protein
uhpA	U5M7K8	DNA-binding response regulator in two-component regulatory system wtih UhpB
yjcE	U5M9B3	Putative cation/proton antiporter
lepA	U5M270	Elongation factor 4
purU	U5LYM2	Formyltetrahydrofolate hydrolase
hipB	U5LZE7	Antitoxin of HipAB toxin-antitoxin system
dhaL	U5LYJ9	Dihydroxyacetone kinase, C-terminal domain protein
tauB	U5LWA2	Taurine import ATP-binding protein TauB
thyA	U5M2T7	Thymidylate synthase
araG	U5M302	Arabinose import ATP-binding protein AraG
potA	U5M188	Spermidine/putrescine import ATP-binding protein PotA
lspAPE	U5LUC3	Lipoprotein signal peptidase
ssuD	U5LWU0	Alkanesulfonate monooxygenase
ycaO	U5LWR2	Ribosomal protein S12 methylthiotransferase accessory factor
folD	U5LWP2	Bifunctional protein FolD
ybfF	U5LZY4	Acyl-CoA esterase
ybgS	U5LXD0	YbgS
yfeR	U5M1L6	Putative DNA-binding transcriptional regulator
nemR	U5M294	Transcriptional repressor for the nem operon, NEM-inactivated
torD	U5M0W7	Chaperone protein TorD
glcB	U5M335	Malate synthase G
uraA	U5M114	Uracil permease
yigZ	U5M4I1	Conserved protein, UPF0029 family
yhfA	U5M467	Conserved protein, OsmC family
ygjQ	U5M6K5	Conserved protein, SanA family, DUF218 superfamily
nuoA	U5M4F3	NADH-quinone oxidoreductase subunit A
purR	U5M2A5	HTH-type transcriptional repressor PurR
yjjQ	U5M5W6	DNA-binding transcriptional regulator
yihP	U5M5K3	Putative transporter
ybiC	U5M021	Putative dehydrogenase
ampG	U5LZ06	Muropeptide transporter
ppdB	U5M5D2	PpdB
modC	U5LXF8	Molybdenum import ATP-binding protein ModC
leuD	U5LYA9	3-isopropylmalate dehydratase small subunit
eutB	U5M1V7	Ethanolamine ammonia-lyase, large subunit, heavy chain
modE	U5LWC0	DNA-binding transcriptional repressor for the molybdenum transport operon modABC
yeaI	U5M2Q3	Putative membrane-anchored diguanylate cyclase
garL	U5M6P1	5-keto-4-deoxy-D-glucarate aldolase
yjbH	U5M5V2	Putative porin
atpG	U5M584	ATP synthase gamma chain
yceH	U5LX42	UPF0502 protein YceH
ydcU	U5LZ16	Putative spermidine/putrescine transporter subunit
yffO	U5M1W1	Uncharacterized protein
yihA	U5M5C9	Probable GTP-binding protein EngB
hisM	U5M411	Histidine/lysine/arginine/ornithine transporter subunit
aroM	U5LWB6	Conserved protein, AroM family
caiBPE	U5LVF6	L-carnitine CoA-transferase
cmk	U5LWR8	Cytidylate kinase
infA	U5LXS0	Translation initiation factor IF-1
yfcE	U5M0E6	Phosphodiesterase activity on bis-pNPP
quuQ	U5M2F2	Qin prophage predicted antitermination protein Q
surE	U5M2L6	5'/3'-nucleotidase SurE
yfeK	U5M4C1	YfeK
yidB	U5M550	Conserved protein, DUF937 family
pdxY	U5LZR5	Pyridoxamine kinase
phoU	U5M486	Phosphate-specific transport system accessory protein PhoU
hfq	U5M6E5	RNA-binding protein Hfq
tnaA	U5M474	Tryptophanase
dld	U5M129	D-lactate dehydrogenase
fabR	U5M8G3	HTH-type transcriptional repressor FabR
yeiI	U5M154	Putative kinase
ynjE	U5LYX3	Sulfurtransferase
nagA	U5LZX6	N-acetylglucosamine-6-phosphate deacetylase
xanP	U5M7J4	Xanthine permease
pgpB	U5LYN9	Phosphatidylglycerophosphatase B
rcsC	U5M115	Hybrid sensory kinase in two-component regulatory system with RcsB and YojN
frlR	U5M6R5	Putative DNA-binding transcriptional regulator
arsR	U5M4H2	DNA-binding transcriptional repressor
hybCPE	U5M6C9	Hydrogenase 2, large subunit
paaB	U5LYX2	Ring 1,2-phenylacetyl-CoA epoxidase possible subunit, not required for in vitro activity
yojO	U5M102	YojO
rcnR	U5LZW8	DNA-binding transcriptional repressor of rcnA
cynXPE	U5LVA7	Putative cyanate transporter
yncH	U5LY73	YncH
ybgF	U5LW71	Periplasmic TolA-binding protein
aldA	U5LYZ6	Aldehyde dehydrogenase A, NAD-linked
psd	U5M6D5	Phosphatidylserine decarboxylase proenzyme
borD	U5LZC3	DLP12 prophage predicted lipoprotein
yfdT	U5M1J1	Uncharacterized protein
ydfI	U5LZ93	Putative D-mannonate oxidoreductase, NAD-dependent
yobB	U5M2W3	YobB
htpX	U5M395	Protease HtpX
folB	U5M3A2	Bifunctional dihydroneopterin aldolase/dihydroneopterin triphosphate2'-epimerase
hypF	U5M5K5	Carbamoyl phosphate phosphatase and maturation protein for [NiFe] hydrogenases
opgB	U5M6W0	Phosphoglycerol transferase I
yqiB	U5M5W1	DUF1249 protein YqiB
yjhG	U5M6H9	KpLE2 phage-like element predicted dehydratase
yniA	U5M2V1	Putative phosphotransferase/kinase
ygcG	U5M5R4	YgcG
xylR	U5M7C2	DNA-binding transcriptional activator, xylose-binding protein
casB	U5M2N1	CRISP RNA (CrRNA) containing Cascade antiviral complex protein
yceD	U5LY52	Conserved protein, DUF177 family
abgA	U5LYS9	p-aminobenzoyl-glutamate hydrolase, A subunit
mioC	U5M8D9	FMN-binding protein MioC
paaX	U5LYY1	DNA-binding transcriptional repressor of phenylacetic acid degradation paa operon, phenylacetyl-CoA inducer
zraP	U5M955	Zn-dependent periplasmic chaperone
rffH	U5M8G8	Glucose-1-phosphate thymidylyltransferase
kdpB	U5LZR1	Potassium-transporting ATPase B chain
yggFPE	U5M304	Fructose-1,6-bisphosphatase
rplM	U5M6Y1	50S ribosomal protein L13
alsA	U5M592	Fused D-allose transporter subunits of ABC superfamily: ATP-bindingcomponents
lacI	U5LZ22	DNA-binding transcriptional repressor
slmA	U5M4Z4	Nucleoid occlusion factor SlmA
hupA	U5M5T4	HU, DNA-binding transcriptional regulator, alpha subunit
dgoD	U5M898	D-galactonate dehydratase
gcvT	U5M5M3	Aminomethyltransferase
cobS	U5M363	Cobalamin synthase
clcA	U5LVV9	H(+)/Cl(-) exchange transporter ClcA
rcsF	U5LW35	Putative outer membrane protein, signal
ycdZ	U5LX17	Inner membrane protein, DUF1097 family
ymgD	U5LXB5	YmgD
ssuC	U5LXW9	Putative alkanesulfonate transporter subunit
yddM	U5LY87	Putative DNA-binding transcriptional regulator
yaeQ	U5LYQ5	YaeQ
yqgC	U5M283	YqgC
cirA	U5M146	Catecholate siderophore receptor CirA
tetR	U5LWE8	Tetracycline repressor
ptrB	U5M0D8	Protease II
yhjC	U5M3R4	Putative DNA-binding transcriptional regulator
fliJ	U5M3J1	Flagellar protein
yjbM	U5M556	YjbM
uacT	U5M237	Uric acid permease
chbR	U5M2W0	Repressor of chb operon for N,N'-diacetylchitobiose utilization
yfjD	U5M4T9	Inner membrane protein, UPF0053 family
yggL	U5M6A4	Conserved protein, DUF469 family
tdcE	U5M6N1	Pyruvate formate-lyase 4/2-ketobutyrate formate-lyase
tktB	U5M4Z6	Transketolase
yidI	U5M4X1	Inner membrane protein
yhcA	U5M6X0	Putative periplasmic chaperone protein
intD	U5LZJ6	DLP12 prophage predicted integrase
gntU	U5M7K7	Gluconate transporter, low affinity GNT 1 system
truB	U5M669	tRNA pseudouridine synthase B
ddpD	U5M1U4	D,D-dipeptide permease system, ATP-binding component
bglG	U5M575	Transcriptional antiterminator of the bgl operon
rlmA	U5LZ86	23S rRNA m(1)G745 methyltransferase, SAM-dependent
alkA	U5LZT9	3-methyl-adenine DNA glycosylase II
thrL	U5LVC2	Thr operon leader peptide
tap	U5LZE6	Methyl-accepting protein IV
galR	U5M2U5	DNA-binding transcriptional repressor
hemF	U5M1V2	Oxygen-dependent coproporphyrinogen-III oxidase
rhsC	U5LX30	RhsC element core protein RshC
uhpC	U5M441	Membrane protein regulates uhpT expression
yjbF	U5M616	Putative lipoprotein
ttdA	U5M3F6	L-tartrate dehydratase, alpha subunit
lexA	U5M551	LexA repressor
dppA	U5M7U7	Dipeptide transporter
baeR	U5M3X1	DNA-binding response regulator in two-component regulatory system with BaeS
flgL	U5LY47	Flagellar hook-filament junction protein
rhaA	U5M5M5	L-rhamnose isomerase
sbmC	U5LZN5	DNA gyrase inhibitor
aas	U5M5X0	Bifunctional protein Aas
hycA	U5M2E5	Regulator of the transcriptional regulator FhlA
chaC	U5LYL6	Cation transport regulator
aroDPE	U5M2D7	3-dehydroquinate dehydratase
xerD	U5M2X9	Tyrosine recombinase XerD
ebgR	U5M5Z6	DNA-binding transcriptional repressor
hycEPE	U5M522	Hydrogenase 3, large subunit
cueO	U5LY75	Multicopper oxidase (Laccase)
insQ	U5LZ08	IS609 transposase B
mtn	U5LYJ1	5'-methylthioadenosine/S-adenosylhomocysteine nucleosidase
yqeG	U5M5F3	Putative transporter
ytfP	U5M6B9	GGCT-like protein
ynaK	U5M1K0	Rac prophage conserved protein
yeaC	U5LYZ8	YeaC
flgB	U5LY39	Flagellar basal body rod protein FlgB
yieE	U5M564	Putative phosphopantetheinyl transferase, COG2091 family
rsuA	U5M455	Pseudouridine synthase
mtlR	U5M807	Mannitol operon repressor
metQ	U5LUZ4	Lipoprotein
rpsD	U5M726	30S ribosomal protein S4
djlC	U5LWZ5	Hsc56 co-chaperone of HscC
yaiZ	U5LYV4	Putative inner membrane protein, DUF2754 family
djlA	U5LY93	DnaJ-like protein DjlA
yehE	U5M3G5	YehE
ybbY	U5LWM9	Putative uracil/xanthine transporter
rpoN	U5M2T5	RNA polymerase sigma-54 factor
ysaA	U5M4M8	Putative hydrogenase, 4Fe-4S ferredoxin-type component
sspA	U5M3Q3	Stringent starvation protein A
fxsA	U5M8W1	Suppressor of F exclusion of phage T7
yidF	U5M882	Putative DNA-binding transcriptional regulator
sgcQ	U5M990	KpLE2 phage-like element predicted nucleoside triphosphatase
yejK	U5M0Y3	Nucleoid-associated protein YejK
ligA	U5M1S9	DNA ligase
cpdB	U5M9Q9	2':3'-cyclic-nucleotide 2'-phosphodiesterase
yqgB	U5M356	YqgB
hmp	U5M1Z9	Flavohemoprotein
glpR	U5M713	DNA-binding transcriptional repressor
waaP	U5M837	Kinase that phosphorylates core heptose of lipopolysaccharide
opgC	U5LY13	Glucans biosynthesis protein C
gspJ	U5M756	Putative general secretory pathway component, cryptic
arnF	U5M4C3	Probable 4-amino-4-deoxy-L-arabinose-phosphoundecaprenol flippase subunit ArnF
ybbL	U5LZF4	Putative transporter subunit: ATP-binding component of ABC superfamily
hdfR	U5M7T3	HTH-type transcriptional regulator HdfR
yahJ	U5LWC3	Putative deaminase with metallo-dependent hydrolase domain
ybjJ	U5LXH9	Putative transporter
agaD	U5M2P0	N-acetylgalactosamine-specific enzyme IID component of PTS
yebY	U5M3A5	YebY
yhcO	U5M3R5	Putative barnase inhibitor
ispA	U5LVG6	Geranyltranstransferase
yggU	U5M5Q5	UPF0235 protein YggU
dsdC	U5M4R7	DNA-binding transcriptional dual regulator
mtr	U5M3I7	Tryptophan transporter of high affinity
fliM	U5M0B9	Flagellar motor switch protein FliM
yjdF	U5M9G6	Conserved inner membrane protein
yjjZ	U5MA30	YjjZ
evgA	U5M4S2	DNA-binding response regulator in two-component regulatory system with EvgS
glnH	U5M028	Glutamine transporter subunit
flhD	U5M2Z8	Flagellar transcriptional regulator FlhD
hypE	U5M2F0	Carbamoyl dehydratase, hydrogenases 1,2,3 maturation protein
creB	U5M9I4	DNA-binding response regulator in two-component regulatory system with CreC
emrK	U5M491	EmrKY-TolC multidrug resistance efflux pump, membrane fusion proteincomponent
rplO	U5M730	50S ribosomal protein L15
ttdR	U5M6I2	Transcriptional activator of ttdABT
yliE	U5LXM7	Putative membrane-anchored cyclic-di-GMP phosphodiesterase
yoaA	U5M022	Conserved protein with nucleoside triphosphate hydrolase domain
ulaR	U5M9N8	HTH-type transcriptional regulator UlaR
ygeR	U5M5Z4	Putative lipoprotein involved in septation
rsmJ	U5M4G7	Ribosomal RNA small subunit methyltransferase J
glyQ	U5M7W3	Glycine--tRNA ligase alpha subunit
livH	U5M4J4	Leucine/isoleucine/valine transporter subunit
rfbC	U5LZR3	dTDP-4-deoxyrhamnose-3,5-epimerase
metG	U5M112	Methionine--tRNA ligase
ykgE	U5LWB1	Putative oxidoreductase
phoE	U5LYT9	Outer membrane phosphoporin protein E
mdtC	U5LZU8	Multidrug resistance protein MdtC
leuO	U5LYB5	DNA-binding transcriptional activator
caiF	U5LXY2	DNA-binding transcriptional activator
ydcI	U5M1N7	Putative DNA-binding transcriptional regulator
yqjA	U5M3D2	Required, with yghB, for membrane integrity inner membrane protein
tdcG	U5M3E5	L-serine dehydratase 3
yedK	U5M0A9	YedK
insI1	U5LYM3	IS30 transposase
kdgR	U5M042	DNA-binding transcriptional regulator f kdgK, kdgT, eda
plaP	U5LZP0	Putrescine importer, low affinity
mqsA	U5M2E2	Antitoxin for MqsR toxin transcriptional repressor
bcsG	U5M4K0	Inner membrane protein, predicted endoglucanase, DUF3260 family
dapF	U5M5E4	Diaminopimelate epimerase
yeiQ	U5M3M4	Putative D-mannonate oxidoreductase, NAD-dependent
rnc	U5M4Q0	Ribonuclease 3
tsaE	U5M5G4	tRNA(ANN) t(6)A37 threonylcarbamoyladenosine modification protein ADP binding protein
ygeX	U5M2Z3	2,3-diaminopropionate ammonia lyase, PLP-dependent
dapA	U5M510	4-hydroxy-tetrahydrodipicolinate synthase
yjaH	U5M8I5	YjaH
yfdY	U5M0R1	Putative inner membrane protein
rplA	U5M5Y4	50S ribosomal protein L1
yjhI	U5M9X0	KpLE2 phage-like element predicted DNA-binding transcriptional regulator
mlrA	U5M3H5	DNA-binding transcriptional regulator
yhjV	U5M7U2	Putative transporter
creA	U5M6S7	Protein CreA
ppsR	U5M2E9	Phosphoenolpyruvate synthase regulatory protein
yafV	U5LV12	Putative C-N hydrolase family amidase, NAD(P)-binding protein
intF	U5LW42	CP4-6 prophage predicted phage integrase
moaD	U5LWF7	Molybdopterin synthase, small subunit
emrE	U5LWQ1	DLP12 prophage multidrug resistance protein
yeiS	U5LZZ7	Conserved protein, DUF2542 family
yncJ	U5LY56	YncJ
lpxT	U5M166	Lipid A 1-diphosphate synthase undecaprenyl pyrophosphate:lipid A 1-phosphate phosphotransferase
yddGPE	U5M1T4	Aromatic amino acid exporter
agp	U5M0J7	Glucose-1-phosphatase/inositol phosphatase
fliN	U5M333	Flagellar motor switching and energizing component
rnlB	U5M2C9	Uncharacterized protein
yegR	U5M3E6	YegR
torI	U5M487	Response regulator inhibitor for tor operon
yacG	U5LVL1	DNA gyrase inhibitor YacG
mngA	U5M027	Fused 2-O-a-mannosyl-D-glycerate specific PTS enzymes: IIA component/IIB component/IIC component
dps	U5M0E2	DNA protection during starvation protein
btuBPE	U5M4Z2	Vitamin B12 transporter BtuB
atoS	U5M3S1	Sensory histidine kinase in two-component regulatory system with AtoC
rpsF	U5M6A0	30S ribosomal protein S6
topA	U5LXQ4	DNA topoisomerase 1
wecC	U5M563	UDP-N-acetyl-D-mannosaminuronic acid dehydrogenase
tar	U5M081	Methyl-accepting chemotaxis protein II
yqaB	U5M4Z5	Fructose-1-P and 6-phosphogluconate phosphatase
alpA	U5M4U7	CP4-57 prophage DNA-binding transcriptional activator
yhbO	U5M6R8	Stress-resistance protein
yjdN	U5M9F1	YjdN
yicH	U5M864	YicH
lptE	U5LX31	LPS-assembly lipoprotein LptE
rhmT	U5M3U7	Putative L-rhamnonate transporter
ygiM	U5M6H8	SH3 domain protein
sodA	U5M5N1	Superoxide dismutase
atpA	U5M493	ATP synthase subunit alpha
recQ	U5M594	ATP-dependent DNA helicase
araC	U5LUF4	DNA-binding transcriptional dual regulator
yfcD	U5M1H1	Putative NUDIX hydrolase
tyrA	U5M1A6	T-protein
ybjN	U5LXP2	Negative regulator of motility multicopy suppressor of coaA(Ts)
tdcD	U5M3J8	Propionate kinase
ascB	U5M517	Cryptic 6-phospho-beta-glucosidase
yeaQ	U5M360	Conserved protein, UPF0410 family
rsd	U5M5T0	Regulator of sigma D
thiH	U5M504	Tyrosine lyase, involved in thiamin-thiazole moiety synthesis
rsfS	U5LVY6	Ribosomal silencing factor RsfS
ylcI	U5LVS0	YlcI
iclR	U5M529	DNA-binding transcriptional repressor
yjjI	U5M6X7	YjjI
yahK	U5LV94	Putative oxidoreductase, Zn-dependent and NAD(P)-binding protein
diaA	U5M3M6	DnaA initiator-associating protein DiaA
fimE	U5M9Y7	Tyrosine recombinase/inversion of on/off regulator of fimA
mnmE	U5M8B1	tRNA modification GTPase MnmE
galP	U5M5P8	D-galactose transporter
citX	U5LX06	Probable apo-citrate lyase phosphoribosyl-dephospho-CoA transferas
yeeA	U5M0R0	Inner membrane protein, FUSC family
pka	U5M285	Protein lysine acetyltransferase
ybiH	U5M017	Putative DNA-binding transcriptional regulator
glgP	U5M4C0	Phosphorylase
ubiG	U5M4A0	Ubiquinone biosynthesis O-methyltransferase
yfcF	U5M193	Glutathione S-transferase
tusC	U5M412	Protein TusC
rffGPE	U5M7V5	dTDP-glucose 4,6-dehydratase
amtB	U5LVI8	Ammonium transporter
yqcE	U5M2P3	Inner membrane protein, predicted transporter
nhoA	U5LY77	N-hydroxyarylamine O-acetyltransferase
rstA	U5M253	Response transcriptional regulatory protein (RstB sensor)
fur	U5LX58	DNA-binding transcriptional dual regulator of siderophore biosynthesis and transport
nfrA	U5LWS4	Bacteriophage N4 receptor, outer membrane subunit
gspI	U5M6L8	General secretory pathway component, cryptic
rplW	U5M329	50S ribosomal protein L23
ompC	U5M485	Outer membrane porin protein C
kefF	U5LVK3	Glutathione-regulated potassium-efflux system ancillary protein Kef
dnaN	U5M7N6	DNA polymerase III subunit beta
yfgC	U5M4I3	Periplasmic predicted metalloprotease, required for LoiP localization TPR repeats
ybcF	U5LZI1	Carbamate kinase
intR	U5M1W8	Rac prophage integrase
alsBPE	U5M602	D-allose transporter subunit
xylH	U5M4M3	D-xylose ABC transporter permease subunit
nikD	U5M3M7	Nickel import ATP-binding protein NikD
tldD	U5M3R9	Putative peptidase
waaL	U5M405	O-antigen ligase
ygdQ	U5M2U0	Inner membrane protein, UPF0053 family
pqiA	U5LXY4	Paraquat-inducible membrane protein A
gmd	U5LZS6	GDP-mannose 4,6-dehydratase
kptA	U5M6L5	Probable RNA 2'-phosphotransferase
yoaI	U5LZ34	YoaI
uvrY	U5M0J2	DNA-binding response regulator in two-component regulatory system with BarA
tam	U5M2B2	Trans-aconitate 2-methyltransferase
blc	U5M9J7	Outer membrane lipoprotein (Lipocalin), cell division and growth function
nuoE	U5M0C8	NADH:ubiquinone oxidoreductase, chain E
zitB	U5M067	Zinc transporter ZitB
dsbD	U5M9I2	Thiol:disulfide interchange protein DsbD
basS	U5M694	Sensory histidine kinase in two-component regulatory system with BasR
perR	U5LW25	CP4-6 prophage predicted DNA-binding transcriptional regulator
ybjQ	U5M066	UPF0145 protein YbjQ
eamA	U5M1Y8	Cysteine and O-acetyl-L-serine efflux system
rstB	U5M2J7	Sensory histidine kinase in two-component regulatory system with RstA
fhuB	U5LYA7	Fused iron-hydroxamate transporter subunits of ABC superfamily: membrane components
abgB	U5LXX2	p-aminobenzoyl-glutamate hydrolase, B subunit
mhpD	U5LYT2	2-keto-4-pentenoate hydratase
yidQ	U5M540	Conserved outer membrane protein
xylE	U5M621	D-xylose transporter
accD	U5M1A8	Acetyl-coenzyme A carboxylase carboxyl transferase subunit beta
menF	U5M0A7	Isochorismate synthase 2
yneK	U5LZ80	YneK
ispD	U5M549	2-C-methyl-D-erythritol 4-phosphate cytidylyltransferase
serA	U5M262	D-3-phosphoglycerate dehydrogenase
yiaA	U5M4L9	Inner membrane protein, YiaAB family
dcd	U5M3D0	Deoxycytidine triphosphate deaminase
yjjX	U5MA59	Non-canonical purine NTP phosphatase
rpsT	U5LVE2	30S ribosomal protein S20
pncB	U5LXQ1	Nicotinate phosphoribosyltransferase
essQ	U5LYF1	Qin prophage predicted S lysis protein
gloA	U5LZS9	Glyoxalase I, Ni-dependent
yfbO	U5M1E8	YfbO
ydiL	U5M2R7	YdiL
yeeT	U5LZN2	Uncharacterized protein
ybjP	U5LXJ7	Lipoprotein
napD	U5M194	Assembly protein for periplasmic nitrate reductase
recN	U5M1B6	DNA repair protein RecN
lipB	U5LZU2	Octanoyltransferase
gmhB	U5LYR5	D,D-heptose 1,7-bisphosphate phosphatase
aaeR	U5M2X0	Transcriptional regulator for aaeXAB operon
yggI	U5M695	Protein SprT
uhpTPE	U5M521	Hexose phosphate transporter
ypdB	U5M0R6	Putative response regulator in two-component system with YpdA
sufE	U5LYP9	Cysteine desulfuration protein SufE
hsdR	U5M5V0	Endonuclease R Type I restriction enzyme
acrB	U5LVJ4	Multidrug efflux system protein
betI	U5LV85	HTH-type transcriptional regulator BetI
yggX	U5M327	Probable Fe(2+)-trafficking protein
slt	U5M6S2	Lytic murein transglycosylase, soluble
fadD	U5M368	Acyl-CoA synthetase (Long-chain-fatty-acid--CoA ligase)
nlpE	U5LUY7	Lipoprotein involved with copper homeostasis and adhesion
malQ	U5M4B3	4-alpha-glucanotransferase (Amylomaltase)
csrA	U5M5J2	Carbon storage regulator
ybgK	U5LW38	Putative allophanate hydrolase, subunit 2
ychE	U5M174	Putative inner membrane protein
yaiI	U5LZ53	UPF0178 protein YaiI
nrdF	U5M1F0	Ribonucleoside-diphosphate reductase subunit beta
yhjD	U5M4I9	Putative alternate lipid exporter, suppressor of msbA and KDO essentiality, inner membrane protein
trpB	U5M1C0	Tryptophan synthase beta chain
hofM	U5M3B0	Protein required for the utilization of DNA as a carbon source, pilus assembly protein-like protein
ubiX	U5M1A3	3-octaprenyl-4-hydroxybenzoate carboxy-lyase
copA	U5LZ51	Copper transporter
glcG	U5M5S1	GlcG
tig	U5LVH6	Trigger factor
nudJ	U5LYA1	Bifunctional thiamin pyrimidine pyrophosphate hydrolase/ thiamin pyrophosphate hydrolase
abgT	U5LZ11	p-aminobenzoyl-glutamate transporter membrane protein
cydB	U5LX57	Cytochrome d terminal oxidase, subunit II
rpmI	U5LZQ7	50S ribosomal protein L35
ycjQ	U5M1U1	Putative oxidoreductase, Zn-dependent and NAD(P)-binding protein
crl	U5LYL5	Sigma factor-binding protein Crl
gsiC	U5M044	Glutathione transporter, permease component, ABC superfamily
ybcW	U5LWW3	Uncharacterized protein
nagZ	U5LX72	Beta-hexosaminidase
ydgJ	U5LZG9	Putative oxidoreductase
ydjF	U5M2Z2	Putative DNA-binding transcriptional regulator
yeeX	U5M3P4	UPF0265 protein YeeX
rplT	U5LYT0	50S ribosomal protein L20
yqgF	U5M699	Putative Holliday junction resolvase
yhdE	U5M3X2	Maf-like protein YceF
ygeV	U5M5I7	Putative DNA-binding transcriptional regulator
carA	U5LUC8	Carbamoyl-phosphate synthase small chain
ompN	U5M1Y9	Outer membrane pore protein N, non-specific
yafX	U5LV36	Uncharacterized protein
iaaA	U5LXM4	Isoaspartyl peptidase
groS	U5M6B8	10 kDa chaperonin
acrD	U5M501	Aminoglycoside/multidrug efflux system
yqgA	U5M2A4	Putative inner membrane protein, DUF554 family
lptB	U5M3S9	Lipopolysaccharide export ABC transporter ATP-binding protein of theLptBFGC export complex
queD	U5M1M3	6-carboxy-5,6,7,8-tetrahydropterin synthase
rpoD	U5M2I4	RNA polymerase sigma factor RpoD
uxaC	U5M6L0	Uronate isomerase
fic	U5M471	Stationary-phase adenosine monophosphate-protein transferase domainprotein
kdpC	U5LX26	Potassium-transporting ATPase C chain
lhr	U5LZJ9	Putative ATP-dependent helicase
yffP	U5M0W8	Uncharacterized protein
yaeI	U5LYB9	Phosphodiesterase with model substrate bis-pNPP
msrA	U5M6I9	Peptide methionine sulfoxide reductase MsrA
hisC	U5M0S4	Histidinol-phosphate aminotransferase
ydfG	U5M2D2	Malonic semialdehyde reductase, NADPH-dependent L-allo-threonine dehydrogenase, NAD(P)-dependent also oxidizes L-serine, D-serine, D-threonine and 3-hydroxyisobutyrate
ibaG	U5M6V2	Acid stress protein predicted transcriptional regulator, BolA famil
yjbE	U5M973	YjbE
hisI	U5M0T0	Histidine biosynthesis bifunctional protein HisIE
amiC	U5M2S9	N-acetylmuramoyl-L-alanine amidase
yphE	U5M1Z6	Fused predicted sugar transporter subunits of ABC superfamily: ATP-binding components
rutB	U5LXX8	Peroxyureidoacrylate/ureidoacrylate amidohydrolase RutB
yfiM	U5M229	Required for high salt suppression of motility probable lipoprotei
ynfE	U5LYH1	Putative selenate reductase, periplasmic
yicG	U5M4Z9	Inner membrane protein, UPF0126 family
pabC	U5LYB2	4-amino-4-deoxychorismate lyase component of para-aminobenzoate synthase multienzyme complex
ybaQ	U5LWK4	Putative DNA-binding transcriptional regulator
tolR	U5LX61	Membrane spanning protein in TolA-TolQ-TolR complex
msyB	U5LX28	Multicopy suppressor of secY and secA
ydeN	U5LZ54	YdeN
ybiR	U5LXL7	Putative transporter
wbbI	U5M0J0	D-Galf:alpha-d-Glc beta-1,6-galactofuranosyltransferase
clpS	U5M079	ATP-dependent Clp protease adapter protein ClpS
ydaF	U5M1X7	Uncharacterized protein
[truncated: 2,070 more rows]
